# Supplementary material for: Correlates of protection for booster doses of the SARS-CoV-2 vaccine BNT162b2
Source: Nat Commun. 2023 Jul 29;14:4575. doi: 10.1038/s41467-023-39816-4 (PMC10387073; doi:10.1038/s41467-023-39816-4)
Supplement: Supplementary file 4 — Supplementary Data 1 [file 41467_2023_39816_MOESM4_ESM.xlsx]

## Sheet: experimntal data
idx	time point	vaccinated	days dose number 4	infected	covid positive after enroll days	infected T1	days first collection	infected T2	days second collection	Antigen Microarray SARS-COV-2 S1wS2 A.23.1 16.25 ug/ml IgG	Antigen Microarray SARS-COV-2 S1wS2 A.23.1 32.5 ug/ml IgG	Antigen Microarray SARS-COV-2 S1wS2 A.23.1 65 ug/ml IgG	Antigen Microarray SARS-COV-2 RBD Alpha 16.25 ug/ml IgG	Antigen Microarray SARS-COV-2 RBD Alpha 32.5 ug/ml IgG	Antigen Microarray SARS-COV-2 RBD Alpha 65 ug/ml IgG	Antigen Microarray SARS-COV-2 S1wS2 AY.2 16.25 ug/ml IgG	Antigen Microarray SARS-COV-2 S1wS2 AY.2 32.5 ug/ml IgG	Antigen Microarray SARS-COV-2 S1wS2 AY.2 65 ug/ml IgG	Antigen Microarray SARS-COV-2 S1wS2 B.1.1.1 16.25 ug/ml IgG	Antigen Microarray SARS-COV-2 S1wS2 B.1.1.1 32.5 ug/ml IgG	Antigen Microarray SARS-COV-2 S1wS2 B.1.1.1 65 ug/ml IgG	Antigen Microarray SARS-COV-2 S1wS2 B.1.1.7 16.25 ug/ml IgG	Antigen Microarray SARS-COV-2 S1wS2 B.1.1.7 32.5 ug/ml IgG	Antigen Microarray SARS-COV-2 S1wS2 B.1.1.7 65 ug/ml IgG	Antigen Microarray SARS-COV-2 S1wS2 B.1.351 16.25 ug/ml IgG	Antigen Microarray SARS-COV-2 S1wS2 B.1.351 32.5 ug/ml IgG	Antigen Microarray SARS-COV-2 S1wS2 B.1.351 65 ug/ml IgG	Antigen Microarray SARS-COV-2 S1wS2 B.1.526 16.25 ug/ml IgG	Antigen Microarray SARS-COV-2 S1wS2 B.1.526 32.5 ug/ml IgG	Antigen Microarray SARS-COV-2 S1wS2 B.1.526 65 ug/ml IgG	Antigen Microarray SARS-COV-2 S1wS2 B.1.621 16.25 ug/ml IgG	Antigen Microarray SARS-COV-2 S1wS2 B.1.621 32.5 ug/ml IgG	Antigen Microarray SARS-COV-2 S1wS2 B.1.621 65 ug/ml IgG	Antigen Microarray SARS-COV-2 RBD Beta 16.25 ug/ml IgG	Antigen Microarray SARS-COV-2 RBD Beta 32.5 ug/ml IgG	Antigen Microarray SARS-COV-2 RBD Beta 65 ug/ml IgG	Antigen Microarray 229E S1 16.25 ug/ml IgG	Antigen Microarray 229E S1 32.5 ug/ml IgG	Antigen Microarray 229E S1 65 ug/ml IgG	Antigen Microarray SARS-COV-2 S1wS2 Delta 16.25 ug/ml IgG	Antigen Microarray SARS-COV-2 S1wS2 Delta 32.5 ug/ml IgG	Antigen Microarray SARS-COV-2 S1wS2 Delta 65 ug/ml IgG	Antigen Microarray SARS-COV-2 S1wS2 Kappa 16.25 ug/ml IgG	Antigen Microarray SARS-COV-2 S1wS2 Kappa 32.5 ug/ml IgG	Antigen Microarray SARS-COV-2 S1wS2 Kappa 65 ug/ml IgG	Antigen Microarray SARS-COV-2 S1wS2 P1 16.25 ug/ml IgG	Antigen Microarray SARS-COV-2 S1wS2 P1 32.5 ug/ml IgG	Antigen Microarray SARS-COV-2 S1wS2 P1 65 ug/ml IgG	Antigen Microarray SARS-COV-2 S1wS2 R.1 16.25 ug/ml IgG
0404-001_BL	T0	yes	0	yes	80	no	48	no	81	7168	6912	5562.5	7443	12151.5	2318	1641.5	1839	20	2380.5	4751.5	20	2945	3541.5	20	1071.5	3567.5	20	1114.5	2712	20	50	4027.5	519.5	9332.5	9954.5	1022.5	23306	18886	36512.5	7506	11528	5249	1664	3123	20	2836	4594.5	20	1442
0404-003_BL	T0	yes	0	yes	22	yes	41	no	66	6325	5787	7083.5	7538	10292.5	1498	3570.5	4284	20	1211.5	3977.5	1152	1298	2553.5	20	512.5	2154.5	185	487.5	2214	20	52	2894.5	20	8197.5	7441.5	766.5	30699	24917	41870.5	5851	11466	3391	2938	3180	20	2444	3456.5	815.5	889
0404-004_BL	T0	no		yes	17	yes	41	no	81	12271	12959	13108.5	6590	12807.5	2561	2598.5	3859	20	2088.5	5081.5	20	2431	3173.5	20	987.5	3561.5	620	828.5	2741	262	599	3845.5	923.5	9562.5	8859.5	888.5	41602	28719	39315.5	7478	12571	4744	2518	4388	20	2644	4230.5	20	1012
0404-005_BL	T0	yes	0	no		no	46	no	74	20033	18654	13027.5	14141	18873.5	4960	4505.5	7648	20	4479.5	11641.5	65	5743	8064.5	20	2891.5	8931.5	930	2163.5	9037	2199	1476	8946.5	2795.5	16761.5	17158.5	20	36546	29635	39850.5	15250	20155	6337	5183	8167	20	4989	11383.5	20	2547
0404-006_BL	T0	yes	0	no		no	49	no	66	24433	33754	27399.5	12973	16770.5	12683	4909.5	11681	14491	6556.5	18342.5	21950	3796	14126.5	15355	6534.5	15493.5	22567	5758.5	9982	22045	3727	8558.5	10403.5	5146.5	6148.5	1721.5	34989	28578	40800.5	14937	18589	19351	2655	9405	8294	4776	13543.5	16770.5	4761
0404-008_BL	T0	yes	0	no		no	45	no	81	10159	12499	8277.5	12225	14186.5	3034	2234.5	5517	20	3246.5	7559.5	20	2603	5145.5	20	3420.5	6100.5	918	1632.5	4932	2102	1865	6047.5	1900.5	12814.5	12786.5	590.5	25303	18683	30485.5	12094	17246	5390	6769	4411	20	3842	6904.5	20	3118
0404-009_BL	T0	no		no		no	34	no	81	10076	17267	11754.5	7047	11413.5	6072	1216.5	5604	2175	1840.5	5885.5	4185	1478	4083.5	1966	1596.5	4955.5	5196	1645.5	4611	5913	1809	3491.5	2662.5	4837.5	4815.5	868.5	33371	24557	41691.5	7604	13265	9641	1044	2055	165	1554	5140.5	2684.5	1396
0404-010_BL	T0	no		yes	16	yes	41	no	66	23948	29362	38166.5	7898	8553.5	5182	5111.5	13982	18749	9469.5	21255.5	25833	6372	12756.5	21250	9636.5	19028.5	32467	8155.5	10763	25259	4862	10279.5	12749.5	2941.5	4374.5	2120.5	16105	14420	36630.5	6900	11424	9366	2817	10221	14726	6363	14995.5	21774.5	8463
0404-011_BL	T0	no		yes	55	no	33	yes	66	5530	5639	3384.5	5311	10076.5	1995	1169.5	974	20	300.5	1601.5	20	412	740.5	20	227.5	1483.5	20	20	2478	20	154	2866.5	717.5	9605.5	8469.5	1046.5	26406	19875	40761.5	6350	10708	4699	889	1015	20	2979	1440.5	20	20
0404-012_BL	T0	yes	0	no		no	41	no	81	38942	35858	34147.5	16707	18041.5	10333	29313.5	28964	27892	37432.5	37198.5	35582	37779	38748.5	36649	36841.5	38413.5	38404	33647.5	28140	34701	27154	30086.5	33609.5	13531.5	15040.5	17642.5	29626	22999	36128.5	12481	16547	17068	28650	31774	32980	31401	33490.5	29222.5	38343
0404-013_BL	T0	yes	0	yes	52	no	39	yes	66	9158	14472	9192.5	8693	11106.5	5287	1819.5	4360	609	1526.5	4463.5	1325	2194	2086.5	307	1006.5	3200.5	1354	488.5	2469	1575	377	2772.5	1264.5	4774.5	5096.5	318.5	31073	23177	41182.5	5851	13653	10170	1888	2456	20	1411	3446.5	822.5	1496
0404-014_BL	T0	yes	0	no		no	33	no	66	6471	7714	3686.5	8506	11062.5	606	2376.5	2212	20	1069.5	1584.5	20	1749	205.5	20	569.5	681.5	20	92.5	2019	20	20	1760.5	20	9754.5	7640.5	20	11436	13256	27996.5	5309	10566	2566	1654	1656	20	2443	1399.5	20	588
0404-015_BL	T0	no		no		no	42	no	66	21106	17402	11565.5	19114	20511.5	20	11261.5	10566	20	7000.5	9998.5	20	8140	7573.5	20	4827.5	8876.5	20	2963.5	11322	20	2815	11608.5	75.5	23485.5	22849.5	20	33495	26438	33126.5	17881	18344	20	8805	10345	20	7753	9913.5	20	5900
0404-016_BL	T0	yes	0	no		no		no	81	13331	11375	7020.5	11941	14274.5	3718	2793.5	4408	20	1617.5	4417.5	20	1977	1864.5	20	767.5	2078.5	20	597.5	2707	20	724	3403.5	20	11389.5	11858.5	20	32174	25341	40796.5	10559	17170	6800	2708	2887	20	2771	4055.5	20	1017
0404-017_BL	T0	yes	0	no		no	48	no	83	13146	13728	6909.5	8938	12139.5	8559	1766.5	4692	20	1910.5	8778.5	2338	1109	4607.5	27	428.5	6129.5	2073	319.5	2825	2182	915	3365.5	1402.5	5056.5	6936.5	577.5	21227	16605	33087.5	10310	18163	13147	1934	3747	988	1307	6846.5	560.5	1307
0404-019_BL	T0	no		yes	24	yes	46	no	66	10297	10933	10459.5	10009	17276.5	4165	3435.5	5935	20	20	5078.5	20	1189	3239.5	20	1398.5	3339.5	20	820.5	2086	20	3215	6190.5	2216.5	8066.5	10330.5	85.5	47609	44563	47494.5	10138	19670	11265	771	3683	20	2823	5956.5	20	20
0404-020_BL	T0	no		yes	72	no	42	no	81	30073	35033	26397.5	17753	30394.5	8340	4564.5	18908	323	20	17517.5	2966	2365	9464.5	20	953.5	9990.5	4452	2688.5	12860	6460	4262	11760.5	3648.5	14376.5	17572.5	1140.5	32913	31361	40870.5	15279	28344	15629	1597	8799	20	4189	16950.5	3083.5	20
0404-021_BL	T0	yes	0	yes	22	yes	42	no	66	6652	7355	2811.5	8025	17346.5	2715	2873.5	5037	20	20	2953.5	20	1076	2883.5	20	20	3402.5	20	170.5	4959	20	1327	5016.5	20	7078.5	10199.5	250.5	37713	39051	51350.5	7697	15485	5940	1490	2758	20	2637	4912.5	20	20
0404-022_BL	T0	yes	0	no		no	42	no	68	21603	23253	16879.5	20225	26254.5	9926	6035.5	11543	20	1405.5	11425.5	20	3877	7380.5	20	2360.5	7106.5	20	1916.5	9186	20	3864	8590.5	2102.5	13697.5	15459.5	609.5	26905	25770	39583.5	19015	27141	15786	3684	6822	20	5300	10338.5	20	923
0404-024_BL	T0	yes	0	yes	37	no	41	yes	66	16011	20379	13074.5	14738	20218.5	12426	1611.5	8544	1791	653.5	9206.5	3844	1027	3576.5	827	963.5	4369.5	3322	974.5	3414	4075	1244	3368.5	1841.5	3640.5	4367.5	815.5	34553	34262	49306.5	11625	21416	23873	619	3286	102	1385	6589.5	2326.5	687
0404-025_BL	T0	yes	0	no		no	41	no	66	28971	32922	32552.5	9778	18110.5	7008	6160.5	18582	15097	5921.5	24301.5	21556	4596	15395.5	13389	7998.5	21290.5	23632	6537.5	14660	21498	4619	12600.5	11558.5	6540.5	7842.5	1902.5	30130	28958	44044.5	7665	19048	11842	1701	9659	7904	5867	19056.5	16474.5	4389
0404-026_BL	T0	yes	0	no		no	34	no	74	12249	19437	17322.5	11040	21294.5	8077	3723.5	8581	2593	1880.5	8746.5	5105	2449	5080.5	1124	2450.5	6831.5	5037	2502.5	8623	5736	2548	7700.5	3423.5	6160.5	8858.5	518.5	32514	31675	48276.5	7904	19992	12562	1642	4084	20	3436	7826.5	2714.5	1274
0404-027_BL	T0	yes	0	no		no	48	no		12613	18415	18801.5	10792	17940.5	15117	20	3838	3855	20	5311.5	7351	20	1252.5	2522	726.5	4268.5	10326	1812.5	2940	9425	1658	2444.5	3083.5	2212.5	2061.5	1508.5	38436	30252	52015.5	9051	17500	20681	20	682	1388	20	4328.5	5785.5	20
0404-028_BL	T0	yes	0	no		no		no		7894	11722	9704.5	6485	11901.5	4233	2253.5	5010	1007	886.5	6668.5	4225	1498	4345.5	2380	1945.5	5501.5	5571	1955.5	4698	5794	1916	3961.5	3862.5	5777.5	6888.5	899.5	27458	25784	45436.5	5875	13317	9630	685	3727	1790	2709	5145.5	3617.5	568
0404-029_BL	T0	no		no		no	39	no	66	20056	22953	13053.5	15330	21277.5	7473	4567.5	13757	20	20	14584.5	2041	4673	9664.5	2101	3107.5	14258.5	6500	2582.5	11345	8231	2453	12619.5	3874.5	15426.5	16876.5	1161.5	25628	26253	37200.5	13986	24452	13843	2916	11993	592	5587	12447.5	4503.5	781
0404-030_BL	T0	no		yes	35	no		yes		10291	16319	10497.5	8760	18750.5	8226	1869.5	8553	4223	1108.5	8313.5	8152	1631	5370.5	4988	2150.5	7874.5	9638	2221.5	6256	8007	1681	5746.5	4697.5	2975.5	4256.5	20	29123	26883	47588.5	7707	18747	14220	400	4782	2770	1304	7209.5	6560.5	1105
0404-031_BL	T0	yes	0	no		no	35	no	84	6349	8312	4879.5	8557	15806.5	8000	1315.5	4323	20	496.5	5804.5	1352	1274	3737.5	425	1056.5	4934.5	1228	788.5	4112	2522	792	4053.5	1787.5	3755.5	4848.5	151.5	33642	33639	50126.5	6470	16232	12884	1052	3334	662	1249	4975.5	1100.5	433
0404-032_BL	T0	yes	0	yes	18	yes	48	no	76	7138	5378	5948.5	8691	16943.5	20	4745.5	4301	20	20	3801.5	20	846	2593.5	20	830.5	3151.5	20	20	4725	20	1530	5631.5	20	13251.5	14125.5	20	30142	32072	41758.5	8199	17362	20	2089	2676	20	2606	4023.5	20	20
0404-033_BL	T0	no		yes	19	yes	33	no	66	8590	10738	10166.5	6199	13440.5	2950	2019.5	6188	3381	1729.5	7269.5	7992	1597	5015.5	4360	2084.5	6563.5	8902	1785.5	4952	8190	1980	5026.5	4535.5	3599.5	4307.5	710.5	28310	25796	43582.5	4406	12115	7994	770	3272	1615	1946	6208.5	6267.5	1253
0404-034_BL	T0	yes	0	yes	18	yes	48	no		7827	10138	9830.5	12348	16716.5	12497	20	2310	20	20	1656.5	20	20	20	20	20	96.5	88	42.5	1249	909	948	1650.5	20	1222.5	2445.5	20	30190	27640	46256.5	9215	20069	19496	20	20	20	20	1307.5	20	20
0404-035_BL	T0	yes	0	yes	24	yes	47	no		21744	27946	27115.5	9781	18820.5	5214	3314.5	11495	8240	2942.5	16204.5	13070	3369	7984.5	6059	4324.5	11582.5	13754	4582.5	9339	12151	3056	7811.5	7703.5	5800.5	6842.5	1140.5	34495	30380	44040.5	8680	16578	15836	1382	4998	3166	4072	11319.5	9347.5	2482
0404-036_BL	T0	no		yes	20	yes	33	no	68	31739	32541	35707.5	13420	18669.5	11522	7043.5	19748	18831	8818.5	28712.5	28024	7225	18175.5	19439	9624.5	22445.5	30180	9640.5	16004	26845	7481	15320.5	16983.5	6628.5	7953.5	3342.5	42896	36271	46288.5	10657	18651	21006	3212	11993	10424	7719	21412.5	21062.5	6728
0404-037_BL	T0	no		no		no	39	no	66	20137	21656	17673.5	9836	16615.5	6890	2602.5	8225	1569	666.5	10010.5	2909	1342	5570.5	1620	1357.5	6532.5	4379	1269.5	4227	4413	665	5124.5	4325.5	7847.5	9617.5	1146.5	42568	33702	42125.5	10839	16900	15214	2248	4816	85	2087	7756.5	2343.5	472
0404-038_BL	T0	yes	0	yes	3	yes	45	no		10015	7745	6875.5	6378	14764.5	5381	2030.5	2597	20	20	3080.5	20	2148	2833.5	20	469.5	2562.5	20	73.5	2838	20	20	3133.5	1033.5	4344.5	6202.5	451.5	32679	29326	46235.5	5052	14362	6721	927	1259	20	1337	3016.5	20	20
0404-039_BL	T0	no		yes	84	no		no	82	7835	9826	7646.5	6692	15108.5	1712	3477.5	4247	20	20	5144.5	20	1980	2657.5	20	173.5	2523.5	20	39.5	4559	20	228	4662.5	2529.5	9986.5	10239.5	558.5	26148	24021	36578.5	7124	14499	4681	2544	4197	20	4522	4280.5	20	20
0404-040_BL	T0	no		yes	7	yes	34	no		29016	33742	33339.5	6052	11963.5	2656	17157.5	25316	24875	18769.5	29404.5	34907	16478	30725.5	32842	21275.5	34619.5	34922	18826.5	23491	30084	12920	21000.5	26152.5	9797.5	10161.5	5314.5	26616	21820	35991.5	6680	13874	7064	7890	21217	16891	17278	27216.5	28110.5	15759
0404-041_BL	T0	yes	0	no		no	48	no	81	31345	34231	30807.5	10973	20456.5	4613	9227.5	20323	12598	7078.5	27047.5	20115	7828	20939.5	14405	8549.5	24989.5	20531	7865.5	19225	18345	5218	16895.5	15943.5	12700.5	15019.5	881.5	29774	28777	40982.5	10397	19022	9081	3241	12936	4076	10712	21974.5	13674.5	5232
0404-042_BL	T0	yes	0	yes	2	yes	30	no	79	15498	18185	18794.5	5253	8602.5	4410	2958.5	7740	6925	2679.5	10103.5	7073	2770	6524.5	5247	3233.5	9235.5	10811	2824.5	6889	10711	2021	5155.5	5789.5	3912.5	4777.5	711.5	26728	20801	40285.5	6113	11621	8154	1574	4455	2359	3121	9079.5	8717.5	1623
0404-043_BL	T0	yes	0	no		no	45	no	80	12294	10646	7789.5	9622	16876.5	2522	2287.5	4400	20	20	5520.5	20	1493	3008.5	20	20	2923.5	20	20	5321	20	656	5043.5	20	11509.5	12479.5	20	47563	40631	54480.5	7644	17314	7337	524	3512	20	2555	6089.5	20	20
0404-044_BL	T0	yes	0	no		no	42	no	63	10321	12331	11339.5	15203	16386.5	12581	2764.5	4831	20	543.5	6084.5	831	1888	3793.5	20	1306.5	4120.5	20	49.5	4600	925	1346	5069.5	1417.5	9798.5	8374.5	20	41101	34749	47992.5	14026	21430	24060	1079	2795	20	2686	5775.5	20	165
0404-045_BL	T0	yes	0	yes	63	no	50	no		8607	5064	2589.5	9264	13339.5	1115	4898.5	4815	20	20	5048.5	20	2557	3595.5	20	20	3468.5	20	20	4804	20	1859	7413.5	20	10309.5	10125.5	20	29929	27381	41642.5	9658	14506	3071	2523	3863	20	3827	5503.5	20	20
0404-046_BL	T0	yes	0	yes	10	yes	44	no		7121	5776	2680.5	10480	13801.5	2403	2632.5	987	20	20	4667.5	20	4350	1968.5	20	702.5	3404.5	20	20	2763	20	892	4644.5	475.5	10388.5	8801.5	20	28364	26815	34087.5	10086	12661	4892	3627	3391	20	4602	4341.5	20	20
0404-047_BL	T0	yes	0	no		no	46	no	71	16901	19250	14393.5	11431	17913.5	1944	5200.5	9768	730	4311.5	14629.5	3074	7350	9477.5	160	4302.5	12476.5	5642	1736.5	9813	8261	2663	9276.5	9304.5	16636.5	15884.5	20	29790	31288	36097.5	11668	17759	6052	5631	10942	20	7345	11124.5	3490.5	2546
0404-048_BL	T0	yes	0	yes	62	no	39	no	22	33390	31269	34288.5	20043	24619.5	14730	6170.5	15740	13208	6322.5	22598.5	22318	5352	15086.5	14510	6907.5	19848.5	21314	7158.5	14364	22214	5799	13578.5	15190.5	9026.5	10524.5	3292.5	24885	21789	37650.5	19187	25167	24330	3954	10778	9572	6577	17320.5	17290.5	4402
0404-049_BL	T0	yes	0	yes	16	yes		no		8361	9017	8830.5	6528	10103.5	281	3102.5	3162	20	743.5	4648.5	20	2820	3888.5	20	202.5	3640.5	20	20	3024	486	610	3342.5	2952.5	10061.5	9809.5	20	26671	21117	35067.5	8188	10894	1743	2464	3510	20	2059	2826.5	20	20
0404-050_BL	T0	yes	0	no		no	45	no		8787	13929	14364.5	9924	12982.5	7388	1854.5	5172	2130	1469.5	6400.5	4580	1858	3988.5	1217	1695.5	3995.5	4825	1362.5	3019	5104	1005	3815.5	3213.5	4713.5	4516.5	393.5	20683	18112	39065.5	8778	14887	11799	1144	2686	20	1924	4934.5	2977.5	811
0404-051_BL	T0	yes	0	no		no	45	no	80	12097	13267	14235.5	5899	17676.5	952	1453.5	6136	20	956.5	9089.5	1527	3036	7181.5	20	613.5	10372.5	2984	1392.5	9304	3347	1867	9817.5	9467.5	10024.5	11491.5	20.5	23795	27954	42851.5	5181	16219	5476	400	4339	20	3597	8885.5	20	742
0404-052_BL	T0	yes	0	yes	14	yes	45	no	81	16690	18854	18838.5	11952	21191.5	6937	2671.5	8175	20	1422.5	8370.5	2460	2304	5909.5	20	1497.5	6989.5	2744	3004.5	6304	3281	1491	7951.5	7249.5	11326.5	12444.5	20	32516	35880	42419.5	9664	21193	14038	20	3774	20	3275	8601.5	1185.5	828
0404-053_BL	T0	yes	0	no		no	31	no	84	17730	20097	18931.5	13236	22472.5	6403	1785.5	6515	20	20	7434.5	179	2176	4289.5	20	63.5	4790.5	2241	20	5126	1964	579	5403.5	3015.5	10764.5	13161.5	645.5	34648	36132	44850.5	12564	18330	14880	20	3039	20	2810	8146.5	20	20
0404-054_BL	T0	yes	0	no		no	42	no	63	19917	21254	19828.5	14659	21454.5	8888	1794.5	7733	20	20	8310.5	20	2937	7121.5	20	2115.5	6775.5	20	496.5	6863	2124	1325	7584.5	4993.5	10738.5	13285.5	20	35803	39278	44026.5	15754	20039	15094	1523	3886	20	4536	9411.5	20	1398
0404-055_BL	T0	yes	0	yes	43	no	42	yes	63	10993	7514	7065.5	5694	11853.5	3902	1214.5	2956	20	495.5	3076.5	20	1349	2257.5	20	689.5	2724.5	20	512.5	2649	172	328	2801.5	1862.5	5861.5	6081.5	768.5	30343	27976	38953.5	5696	12379	7014	1117	2019	20	1735	3079.5	20	542
0404-056_BL	T0	yes	0	no		no	44	no	78	14972	21643	25617.5	7198	15592.5	5659	2776.5	9437	9115	2630.5	11548.5	16967	2438	7275.5	7301	3108.5	11122.5	16293	3287.5	6965	14975	1963	5695.5	7936.5	4528.5	5544.5	1503.5	32365	31203	49482.5	4227	13054	9355	1472	5182	6230	2708	9405.5	11973.5	2227
0404-057_BL	T0	yes	0	no		no	45	no	63	9071	10942	12967.5	6075	12728.5	3493	702.5	3512	20	20	3183.5	1121	618	1928.5	20	143.5	2684.5	711	409.5	3513	1929	857	3417.5	2076.5	4745.5	6578.5	296.5	23768	21718	43905.5	4956	12730	6089	20	1063	20	820	3803.5	342.5	20
0404-058_BL	T0	yes	0	yes	17	yes	45	no	63	11439	16523	15972.5	7333	15114.5	5747	1914.5	5635	3117	800.5	6566.5	5735	1483	4824.5	2453	1020.5	6325.5	5078	945.5	4759	4512	656	4112.5	4498.5	5765.5	6911.5	1634.5	26896	25193	41634.5	6895	14915	11986	1152	3919	2292	2042	6202.5	3359.5	542
0404-059_BL	T0	yes	0	no		no	45	no	65	2581	3102	3731.5	2025	6745.5	2335	138.5	222	20	20	1305.5	952	20	20	224	20	181.5	1039	145.5	167	1092	445	50.5	311.5	3303.5	2787.5	1721.5	20641	17683	44254.5	1858	7393	5435	20	124	20	20	162.5	446.5	20
0404-060_BL	T0	yes	0	no		no	45	no	84	17017	26175	26861.5	10842	17565.5	9277	3011.5	12526	9966	3523.5	13650.5	16794	2972	10860.5	11100	4349.5	14554.5	23555	4946.5	10355	19181	3289	8707.5	11842.5	5785.5	7412.5	1560.5	31656	27674	45233.5	8410	17049	20246	1288	9240	8779	3119	13089.5	13806.5	3449
0404-061_BL	T0	yes	0	no		no	43	no	65	7863	8011	7616.5	7531	10325.5	2656	1766.5	2863	20	20	4767.5	1156	1018	3868.5	20	490.5	4940.5	3133	931.5	4950	4244	970	5636.5	3569.5	6867.5	8108.5	20	31692	28379	42537.5	5585	11501	5756	1127	2427	20	1906	5099.5	733.5	55
0404-062_BL	T0	yes	0	yes	58	no	29	yes	65	6601	5573	3507.5	9523	15040.5	986	1953.5	768	20	20	255.5	20	1754	2067.5	20	20	2820.5	20	150.5	3907	20	20	4731.5	2533.5	11995.5	13834.5	20	29080	27900	40080.5	7749	14101	1416	2473	951	20	1635	2423.5	20	20
0404-063_BL	T0	yes	0	no		no	39	no	63	5370	6640	5961.5	9007	15049.5	9946	926.5	2446	20	20	3145.5	20	731	2308.5	20	119.5	2215.5	215	124.5	3412	1224	314	3068.5	1854.5	6619.5	6811.5	20	33764	33086	47761.5	6112	13724	10198	857	1204	20	1119	3669.5	20	20
0404-064_BL	T0	yes	0	no		no	29	no	63	4778	3937	6354.5	6023	14558.5	1972	930.5	1925	20	20	2657.5	20	979	1309.5	20	20	2822.5	20	20	3274	20	529	3575.5	1351.5	7524.5	9017.5	20	31983	32948	45798.5	7205	13470	4926	76	129	20	1391	2218.5	20	20
0404-065_BL	T0	no		yes	3	yes	38	no		2737	3969	5042.5	3746	8520.5	4195	20	568	20	20	188.5	422	20	20	20	20	444.5	793	177.5	1131	1680	271	1648.5	733.5	1224.5	1371.5	112.5	28414	25820	45753.5	3322	7469	6371	20	20	20	20	20	20	20
0404-066_BL	T0	yes	0	yes	21	yes	38	no	80	15209	21382	25699.5	10368	13900.5	8667	2187.5	9039	8608	3021.5	11853.5	13705	2106	6411.5	7958	3337.5	9608.5	15774	2996.5	5455	15704	2494	6396.5	8318.5	3980.5	4976.5	1181.5	21269	20402	39557.5	10353	15510	14337	1030	4352	3720	2310	9093.5	12749.5	2393
0404-067_BL	T0	yes	0	no		no	46	no		22	20	20	20	20	20	21.5	20	20	20	20	20	20	20	20	20	20	20	20	20	20	20	20	20	25.5	20	20	20	48	57.5	20	20	20	20	20	20	20	20	20	20
0404-068_BL	T0	yes	0	no		no	43	no	64	191	192	281.5	43	322.5	37	20	20	20	20	20	24	20	20	20	20	20	23	20	20	20	20	20	20	120.5	143.5	20	46	50	139.5	25	117	46	20	20	20	20	20	20	20
0404-069_BL	T0	no		yes	78	no	29	no	65	188	117	196.5	39	210.5	102	20	20	20	20	20	20	20	20	20	20	20	20	20	20	20	20	20	20	20	57.5	20	299	579	1198.5	22	203	102	20	20	20	20	24.5	20	20
0404-070_BL	T0	no		no		no	29	no		424	312	316.5	215	600.5	275	20	45	20	20	48.5	20	20	27.5	20	20	20	20	20	23	20	20	131.5	20	192.5	273.5	58.5	657	1131	2969.5	127	670	487	20	20	20	20	91.5	20	20
0404-071_BL	T0	yes	0	no		no		no	78	444	272	340.5	407	1269.5	309	34.5	175	20	20	105.5	20	63	58.5	20	20	20	28	20	174	20	20	44.5	149.5	531.5	510.5	20	229	414	959.5	381	1964	728	20	217	20	89	139.5	20	20
0404-073_BL	T0	yes	0	no		no	44	no	63	211	211	296.5	181	752.5	110	20	30	20	20	167.5	20	22	20	20	20	50.5	20	35.5	33	20	21	48.5	20	201.5	212.5	96.5	548	1053	1973.5	124	525	490	25	35	20	36	64.5	20	20
0404-074_BL	T0	yes	0	yes	22	yes	44	no		273	91	200.5	156	328.5	387	64.5	32	42	206.5	37.5	251	107	56.5	95	85.5	113.5	122	305.5	94	166	85	20	209.5	20	20	20	549	662	1979.5	145	443	405	131	75	78	200	34.5	131.5	80
0404-076_BL	T0	yes	0	yes	32	no		yes		10988	15196	17121.5	10292	20257.5	7247	464.5	6533	20	20	6649.5	3528	1202	4605.5	1320	824.5	5794.5	8188	1377.5	5521	7614	1134	4857.5	4804.5	9765.5	12117.5	1294.5	33614	31267	46935.5	8663	19547	13808	20	3130	20	977	6424.5	3099.5	20
0404-077_BL	T0	no		no		no	29	no	63	31322	32676	36133.5	10433	16714.5	10389	3743.5	16012	21805	11418.5	25865.5	32700	9107	21832.5	30051	15342.5	27776.5	35206	15988.5	18781	30746	10974	16891.5	21542.5	6459.5	8248.5	5589.5	32770	31852	44853.5	10315	15921	21765	2139	11541	20498	7819	17130.5	23106.5	10977
0404-078_BL	T0	yes	0	no		no	29	no	63	5934	5412	11765.5	8822	14297.5	9027	20	20	20	20	20	20	20	20	20	20	20	20	20	20	20	1105	1758.5	20	3333.5	4043.5	738.5	29102	29172	41007.5	7881	11789	12517	20	20	20	20	20	20	20
0404-079_BL	T0	yes	0	no		no	44	no	63	7637	8203	10973.5	12535	17233.5	4174	20	4104	20	20	3475.5	20	1369	4410.5	20	20	7512.5	20	1122.5	8540	914	1109	8698.5	4439.5	9379.5	10502.5	1225.5	32448	36084	40982.5	10375	16457	7917	1577	1703	20	1031	6008.5	20	477
0404-080_BL	T0	yes	0	no		no	49	no	84	21313	21587	22922.5	13138	24202.5	8451	2530.5	9032	20	1965.5	10339.5	20	4407	7657.5	20	1037.5	9874.5	20	2142.5	11371	3390	2451	10729.5	6054.5	16829.5	18892.5	20	28366	30839	42873.5	15480	21160	14370	2308	7512	20	6294	9303.5	20	2141
0404-081_BL	T0	yes	0	yes	58	no	42	yes		13620	13630	12199.5	8375	15601.5	20	3248.5	2814	20	508.5	3662.5	20	214	1463.5	20	20	2309.5	20	20	5629	20	335	5071.5	636.5	18211.5	18681.5	960.5	30111	35675	40883.5	8145	14681	20	1767	744	20	1263	5967.5	20	20
0404-082_BL	T0	no		yes	23	yes	39	no	63	25827	28864	30562.5	14513	23196.5	13477	4845.5	12450	15881	2413.5	18217.5	22979	4529	9889.5	11225	6023.5	15391.5	23856	6526.5	11928	21403	5432	10971.5	12284.5	6408.5	9150.5	2714.5	38259	38439	48288.5	12386	21045	21751	499	7504	9191	4870	11352.5	16234.5	4332
0404-083_BL	T0	yes	0	no		no	36	no	84	5469	7455	6891.5	3177	9998.5	2441	218.5	2577	40	342.5	2704.5	1963	1177	2288.5	1364	1112.5	2916.5	2665	314.5	2671	1703	270	2952.5	837.5	3139.5	2819.5	264.5	34683	26645	47912.5	4013	9882	7597	20	1732	716	331	3425.5	1652.5	69
0404-084_BL	T0	yes	0	no		no	45	no	71	6849	9289	10316.5	6614	9843.5	5345	929.5	2797	835	941.5	4084.5	2684	732	1649.5	1338	658.5	2878.5	3247	515.5	1276	2880	196	1736.5	500.5	3320.5	3113.5	201.5	37638	29455	45229.5	5022	11591	10419	310	1840	257	626	3531.5	1955.5	20
0404-085_BL	T0	yes	0	yes	35	no	53	yes		10872	13867	13433.5	6212	10661.5	6752	871.5	3778	1332	538.5	4327.5	4220	682	2626.5	1508	1303.5	3551.5	4732	306.5	1984	4323	490	2805.5	1131.5	4551.5	3358.5	836.5	39177	30612	43091.5	6392	14385	12471	246	1924	740	178	4411.5	3109.5	457
0404-086_BL	T0	yes	0	yes	32	no	44	yes		8864	10370	9265.5	5956	11218.5	1498	327.5	3502	20	20	2781.5	20	20	3368.5	20	1008.5	3621.5	20	496.5	6390	20	139	7414.5	20	7204.5	8475.5	39.5	37779	34703	43781.5	8281	15018	6518	1015	2972	20	1657	4627.5	20	20
0404-087_BL	T0	yes	0	no		no		no		8381	13819	9627.5	5283	11383.5	3934	68.5	4618	20	20	6027.5	1157	1091	5878.5	445	1717.5	6759.5	4304	1553.5	5635	3471	845	6021.5	2539.5	5190.5	6326.5	1342.5	17670	16847	40149.5	5457	13456	8978	493	4746	20	911	5310.5	1397.5	565
0404-088_BL	T0	yes	0	no		no	46	no		6736	11556	18501.5	6550	11773.5	3783	20	2694	20	20	4219.5	1361	20	58.5	20	1117.5	2590.5	3307	1517.5	2337	4770	1331	2730.5	1419.5	6641.5	7642.5	639.5	25861	19192	40064.5	5921	14576	8890	20	1731	20	20	4733.5	1255.5	20
0404-089_BL	T0	yes	0	no		no	44	no	63	12441	16488	22273.5	8418	13755.5	6450	509.5	4361	4516	1983.5	6342.5	8740	907	3943.5	3446	3117.5	5364.5	9676	4089.5	3972	8138	3164	4068.5	2510.5	6550.5	6874.5	2770.5	22288	16309	39759.5	5751	15105	8839	191	3405	1858	1146	4512.5	6966.5	1314
0404-090_BL	T0	yes	0	yes	24	yes	44	no	63	5026	7478	7267.5	4571	9000.5	7326	20	541	20	20	2780.5	20	20	1471.5	20	20	3028.5	2329	946.5	1429	2440	462	2896.5	988.5	2243.5	4048.5	1330.5	30787	23402	42021.5	4459	9788	11912	20	2615	20	20	2433.5	20	97
0404-091_BL	T0	yes	0	no		no	39	no		29208	32548	31529.5	21553	24631.5	18540	5151.5	15520	15955	7060.5	21320.5	29712	7486	18237.5	22800	9459.5	20600.5	30662	9055.5	15704	24006	5532	12211.5	12182.5	10446.5	11433.5	4667.5	46014	38544	50920.5	18823	27346	28108	4501	17275	18905	6709	16783.5	21565.5	7549
0404-093_BL	T0	yes	0	no		no	46	no		2153	5313	2341.5	4519	9121.5	20	20	1215	20	20	1054.5	20	20	20	20	20	1357.5	20	20	20	20	561	1567.5	20	20	10824.5	20	32367	24637	37155.5	4314	9739	2043	20	1268	20	20	1202.5	20	20
0404-094_BL	T0	yes	0	no		no	39	no		28706	30342	34005.5	11644	17835.5	15900	1333.5	7728	14740	3958.5	14370.5	24224	1880	10419.5	13947	6532.5	14511.5	26555	8983.5	10330	23893	4948	8626.5	10407.5	3750.5	3189.5	1549.5	29204	21359	41724.5	11743	18841	22064	20	7768	8870	3264	10351.5	17233.5	4432
0404-095_BL	T0	yes	0	no		no	53	no		21442	25983	35975.5	9495	10722.5	9792	2839.5	8708	15271	4789.5	15090.5	21581	3157	10287.5	17284	8864.5	15365.5	24677	6370.5	10550	22385	4927	8918.5	11425.5	2891.5	3981.5	2635.5	35805	30958	43586.5	6756	11656	17865	20	7580	8683	3790	12360.5	18203.5	4243
0404-096_BL	T0	yes	0	yes	42	no		yes	71	4285	5337	11250.5	5289	7073.5	4345	20	312	20	20	562.5	20	20	20	20	20	503.5	248	20	815	1034	573	1062.5	20	2534.5	3727.5	236.5	34792	24109	44194.5	5930	9587	11212	20	828	20	20	481.5	20	20
0404-097_BL	T0	yes	0	no		no	44	no	63	12066	16274	25283.5	10566	13024.5	14282	20	3951	6309	487.5	7906.5	14391	100	3494.5	7845	2042.5	5561.5	14422	2858.5	4019	13104	1596	3287.5	3904.5	2246.5	2985.5	2133.5	31434	22665	45896.5	8745	15999	20536	20	3356	5258	189	4942.5	10382.5	781
0404-098_BL	T0	yes	0	no		no	39	no	63	21453	27460	21925.5	16034	24434.5	11902	3920.5	10605	8273	3787.5	12686.5	12775	3259	7521.5	10650	3926.5	8993.5	15954	3619.5	5845	14123	3270	4966.5	5852.5	3963.5	4267.5	1273.5	36906	29314	50080.5	12111	23305	20773	2271	6259	5789	3666	9122.5	11917.5	3771
0404-099_BL	T0	no		no		no	38	no		28832	33664	28516.5	15922	21817.5	9104	6455.5	17118	14133	5740.5	21156.5	19874	4594	12509.5	10246	8745.5	13750.5	22251	7010.5	10168	22924	6869	10383.5	13142.5	6965.5	9073.5	1768.5	24787	22467	38740.5	13081	21858	15707	3790	12191	7196	5926	16100.5	15010.5	6083
0404-100_BL	T0	no		yes	67	no	31	no	64	25090	26593	12088.5	18985	31332.5	7082	8550.5	17688	20	4314.5	14357.5	20	6986	11545.5	20	6103.5	11537.5	1531	7301.5	12702	3391	8837	14897.5	7811.5	16855.5	21444.5	1917.5	31827	32834	40718.5	17458	30714	11193	3965	10050	20	7376	15347.5	316.5	4281
0404-101_BL	T0	yes	0	no		no	39	no	65	31833	34895	15783.5	22397	28955.5	7241	9325.5	19753	20	7149.5	17793.5	584	8264	13588.5	20	9838.5	12098.5	3426	6444.5	13227	5096	7899	10041.5	7478.5	16338.5	21251.5	1866.5	34558	33404	36471.5	24556	29742	12358	5977	17763	20	8815	14812.5	20	6711
0404-103_BL	T0	yes	0	no		no	44	no		20194	19381	13118.5	15272	20021.5	4133	5759.5	8717	364	5306.5	10386.5	275	4276	5235.5	20	5518.5	6716.5	3032	3937.5	5917	3972	4486	5689.5	4223.5	8946.5	10091.5	1186.5	27702	26262	37183.5	12951	22846	10190	4088	7714	20	5073	6702.5	706.5	4051
0404-104_BL	T0	no		no		no	44	no	84	30915	34453	29883.5	12566	20891.5	8308	5606.5	18259	15135	6292.5	21590.5	21068	5318	13458.5	13054	7924.5	17936.5	23332	7271.5	12318	21094	6084	10213.5	11132.5	5317.5	6245.5	1993.5	14715	16145	40279.5	9590	23766	15915	2529	8972	5576	5684	15350.5	15813.5	5637
0404-105_BL	T0	yes	0	yes	68	no	43	no	65	10967	12544	7643.5	7426	19409.5	1395	2864.5	6560	20	409.5	5602.5	20	2033	3540.5	20	3057.5	2878.5	20	3563.5	4800	20	3432	5489.5	1656.5	6131.5	10019.5	20	15460	17198	39688.5	6852	20218	3111	819	2798	20	2527	4816.5	20	1819
0404-106_BL	T0	no		no		no	44	no		3282	5142	5641.5	4000	6747.5	3287	440.5	862	20	459.5	1128.5	2201	424	381.5	467	663.5	895.5	3445	832.5	913	2940	1239	1314.5	1118.5	2245.5	1050.5	340.5	36193	34537	43620.5	5165	8328	7583	20	77	20	343	685.5	1598.5	97
0404-107_BL	T0	no		no		no	44	no		10332	16053	10173.5	8611	11431.5	5843	2270.5	7914	4236	2175.5	7777.5	2863	1801	3502.5	2833	2349.5	4863.5	8210	1679.5	3876	8439	2123	4038.5	4533.5	3261.5	2634.5	264.5	28032	26158	35744.5	7713	12801	11442	1360	3106	1125	1898	5753.5	5294.5	1925
0404-108_BL	T0	no		no		no	44	no	84	15362	17192	8449.5	11260	18882.5	3470	5196.5	10364	20	5541.5	11143.5	20	5920	8744.5	20	6402.5	7592.5	2141	4578.5	7466	3425	5745	8534.5	5693.5	11652.5	13242.5	440.5	26810	25408	34239.5	14361	19839	7005	5867	8322	20	6809	10009.5	20	4688
0404-110_BL	T0	yes	0	no		no	45	no	81	22022	25657	17572.5	11622	20727.5	6523	4626.5	12808	5705	4413.5	14076.5	8322	3526	7151.5	5666	4524.5	8554.5	11219	3394.5	5651	10490	3651	5652.5	7337.5	6322.5	7035.5	1106.5	26590	27577	34124.5	13421	20991	13275	2734	7350	586	3641	9539.5	10699.5	3135
0404-111_BL	T0	yes	0	no		no	45	no	78	13266	15687	9928.5	8049	17431.5	6951	2040.5	6556	3400	1718.5	7286.5	3510	1686	4106.5	3196	2113.5	5742.5	6362	1873.5	3531	8017	1859	3660.5	3689.5	2339.5	2879.5	179.5	17953	17432	38400.5	7766	16064	13866	1170	2989	1164	1711	5164.5	5787.5	1463
0404-112_BL	T0	yes	0	no		no	39	no	63	5593	6283	2447.5	7885	14681.5	1980	3234.5	3802	20	1788.5	2564.5	20	2266	1238.5	20	1959.5	1462.5	20	1710.5	2875	750	2499	3134.5	1351.5	7019.5	9975.5	255.5	22423	22002	37571.5	7101	15530	3286	1148	3089	20	1830	2763.5	20	1030
0404-113_BL	T0	yes	0	no		no	32	no	73	20321	27409	26291.5	8741	15557.5	5681	6157.5	13992	13461	6392.5	19665.5	16712	6204	12739.5	12229	7421.5	16978.5	20701	6007.5	11877	19707	6420	10063.5	12890.5	6563.5	9011.5	3148.5	17237	15634	35596.5	7945	18676	8551	3250	7463	8409	5740	13359.5	16573.5	5409
0404-114_BL	T0	yes	0	no		no	36	no	81	15705	20640	16415.5	10997	22584.5	8738	2267.5	7284	4727	2100.5	8190.5	9146	2096	4327.5	6386	2608.5	5282.5	9557	2528.5	3249	7165	2098	3117.5	4401.5	3075.5	3964.5	1545.5	30518	24989	49202.5	8640	24842	15456	942	3630	3678	2048	5317.5	8060.5	1933
0404-115_BL	T0	yes	0	no		no	42	no	79	27418	32081	17608.5	20475	34005.5	16619	3478.5	12438	3819	1729.5	10935.5	5594	2514	5154.5	883	2500.5	7063.5	7674	3312.5	6595	7765	3077	5497.5	3631.5	7102.5	7616.5	237.5	37821	36865	51062.5	19042	32551	25455	1151	5675	20	2669	8406.5	4727.5	1546
0404-116_BL	T0	yes	0	yes	32	no		yes	84	37991	38882	21359.5	23005	32089.5	16325	5560.5	19706	4596	4023.5	18203.5	6889	3914	9174.5	2477	4416.5	10091.5	10101	5234.5	9355	9689	4261	9189.5	6459.5	8862.5	10977.5	1164.5	30427	30901	46881.5	21813	35397	25253	2591	8845	20	3983	15158.5	5466.5	3560
0404-117_BL	T0	yes	0	no		no	39	no	73	18443	20920	16780.5	10080	18346.5	4852	3598.5	9600	4782	3267.5	10741.5	7815	2410	6012.5	3611	3553.5	7578.5	7457	3149.5	5418	9123	3092	4924.5	5539.5	6128.5	7949.5	1296.5	30929	28556	45660.5	8638	23365	8627	2256	5390	1616	3165	7657.5	5523.5	2654
0404-118_BL	T0	yes	0	no		no	39	no	65	11636	15762	5210.5	7715	17998.5	3739	3072.5	7255	212	1436.5	7812.5	1669	2186	4907.5	1303	2293.5	5884.5	3886	2297.5	4850	3462	2760	4074.5	3894.5	5652.5	7062.5	264.5	26506	24026	45797.5	8294	18631	9994	2154	6148	1363	2939	6592.5	2009.5	2609
0404-119_BL	T0	yes	0	no		no	36	no	63	18117	19549	15639.5	10823	23357.5	1440	7562.5	14383	989	3651.5	11710.5	835	4855	10296.5	20	6145.5	9809.5	2209	6043.5	11668	6388	5899	11136.5	7474.5	12327.5	15382.5	309.5	30373	29426	45682.5	10410	24307	2615	3655	8461	20	6116	12410.5	1007.5	3938
0404-120_BL	T0	yes	0	no		no	45	no	63	11611	11586	7120.5	7509	18408.5	4251	1853.5	6587	20	502.5	4436.5	20	1482	3214.5	20	1933.5	3021.5	20	2498.5	4273	1917	2438	4076.5	1403.5	5490.5	6366.5	292.5	37405	36590	51626.5	6103	18929	6616	113	2342	20	1540	5476.5	20	1260
0404-121_BL	T0	yes	0	no		no	45	no	65	35503	38840	32992.5	20368	31318.5	15315	6583.5	21622	14010	7545.5	25463.5	21336	5938	16444.5	11302	7942.5	20246.5	22190	8855.5	14355	20148	7570	14770.5	13389.5	7805.5	10490.5	3798.5	37633	36186	46888.5	20577	30883	25160	2681	13698	8449	7066	19189.5	15274.5	6178
0404-123_BL	T0	yes	0	yes	6	yes	45	no	71	9663	12516	10354.5	8417	19081.5	6959	1475.5	5227	3580	1301.5	6336.5	6226	836	3092.5	3010	2327.5	5334.5	8751	2448.5	4420	9042	1812	3768.5	3637.5	3318.5	3841.5	856.5	36072	31469	51147.5	6458	19648	12057	284	2507	902	1651	4752.5	5123.5	1538
0404-124_BL	T0	yes	0	yes	3	yes	49	no	84	11342	14453	9263.5	12473	24210.5	6892	3880.5	8416	20	1904.5	6646.5	20	2611	4167.5	20	3616.5	5416.5	3045	3186.5	5013	3638	2881	4676.5	3306.5	9097.5	10665.5	649.5	31894	29660	48210.5	11535	26040	12592	1947	2988	20	2941	5439.5	20	2526
0404-125_BL	T0	yes	0	no		no	44	no	80	32823	33633	17739.5	21796	30875.5	8125	9033.5	19449	20	4995.5	16665.5	20	8388	13131.5	20	5666.5	11023.5	570	5336.5	11075	5000	5007	12201.5	6241.5	21784.5	22735.5	1481.5	32950	31022	40278.5	23505	35033	12801	5879	13157	20	8163	16679.5	20	3167
0404-126_BL	T0	yes	0	yes	8	yes	42	no	63	6809	7044	2390.5	4816	12047.5	943	2063.5	4788	20	922.5	3330.5	20	1189	2490.5	20	1611.5	1921.5	20	1309.5	2754	20	1476	2569.5	866.5	4607.5	4791.5	563.5	33353	31832	49783.5	3694	15208	3275	573	2400	20	1708	3805.5	20	971
0404-128_BL	T0	yes	0	yes	45	no	46	yes	84	14575	19871	17014.5	9622	20546.5	5620	3587.5	10442	6099	2827.5	11559.5	9271	2352	7386.5	4754	3495.5	9680.5	11708	3566.5	8253	11943	2937	8075.5	6564.5	7320.5	8031.5	623.5	23226	22011	45193.5	9195	22420	10716	2026	6617	4026	2879	9424.5	9354.5	2758
0404-129_BL	T0	yes	0	no		no	53	no		6212	7748	5259.5	6627	17474.5	3264	1757.5	3577	140	442.5	3597.5	1093	962	1521.5	20	1481.5	3004.5	3713	2327.5	4148	4992	2241	3422.5	2173.5	4614.5	4776.5	20	30773	27817	48052.5	8313	17287	6477	287	1270	20	1445	3027.5	567.5	562
0404-130_BL	T0	yes	0	no		no	44	no	65	18153	20990	14055.5	14494	27056.5	10555	1824.5	6930	3006	1664.5	6794.5	5210	1307	4188.5	4810	1755.5	5555.5	7184	1949.5	3260	6395	1461	3069.5	2990.5	3637.5	4258.5	962.5	45907	39478	54186.5	11584	26643	18275	482	3385	2244	1779	5737.5	4999.5	1156
0404-131_BL	T0	yes	0	no		no	38	no	63	37960	40754	34400.5	12464	22270.5	2572	17481.5	29250	23417	19211.5	38916.5	33415	16670	35483.5	29607	21011.5	37094.5	34129	19592.5	26699	30828	13733	24606.5	26643.5	13036.5	13955.5	3404.5	31036	28962	41677.5	9806	24297	5710	6995	25660	17998	15345	31780.5	24888.5	15447
0404-132_BL	T0	no		yes	17	yes	49	no		33163	35501	22329.5	25658	36826.5	20424	4494.5	15504	7242	4455.5	16823.5	9728	2947	9000.5	6045	4284.5	10838.5	10610	4075.5	7897	11769	3431	7226.5	6710.5	8173.5	9054.5	1902.5	34287	32080	49405.5	19585	36336	30422	2126	8026	3202	3729	11308.5	4163.5	3675
0404-134_BL	T0	yes	0	no		no	46	no	65	15997	23032	10330.5	11295	20461.5	8461	1981.5	6909	1586	1651.5	6698.5	3277	1581	2926.5	1575	1770.5	3713.5	4817	1629.5	2803	3462	1454	2873.5	2542.5	4042.5	4365.5	911.5	27040	24206	45405.5	10918	22913	14511	1412	3552	20	2106	4129.5	2815.5	1413
0404-135_BL	T0	yes	0	no		no		no		44985	47880	42149.5	28717	38653.5	22403	26040.5	33622	32266	37803.5	44626.5	45831	32697	41371.5	42270	36470.5	44408.5	45653	33442.5	33637	42866	24345	30501.5	36104.5	13508.5	17545.5	17824.5	40996	32190	44964.5	23442	40409	29315	17827	43201	42809	30451	38675.5	33562.5	32864
0404-136_BL	T0	yes	0	no		no	39	no		22926	29109	24376.5	12723	23359.5	11876	3559.5	12365	9948	3287.5	16497.5	16515	2836	8776.5	8807	4299.5	11957.5	16139	4364.5	7525	17056	2793	6257.5	7705.5	4218.5	5333.5	847.5	36975	33754	51352.5	10001	26955	18495	1477	7681	6196	3171	11888.5	12684.5	3048
0404-137_BL	T0	yes	0	yes	21	yes	42	no	63	24351	26152	14495.5	13575	26826.5	8877	1598.5	12129	20	1979.5	9273.5	378	758	4023.5	20	1312.5	3998.5	20	2790.5	7208	3106	2944	6281.5	2807.5	8395.5	11206.5	227.5	26659	26010	43251.5	11380	26533	14331	2224	2934	20	535	9761.5	2204.5	966
0404-138_BL	T0	yes	0	yes	70	no	38	no	73	39194	42558	38348.5	15580	25317.5	9064	14780.5	28476	26196	20624.5	38047.5	40227	15118	35032.5	34716	24941.5	38148.5	40096	23128.5	27361	36185	17097	25303.5	29142.5	10132.5	12860.5	4783.5	38793	32859	46104.5	10540	24388	17273	6393	32176	28893	17325	29948.5	27162.5	20133
0404-139_BL	T0	yes	0	no		no	44	no	63	5396	6969	5054.5	7067	16492.5	5417	850.5	2666	20	172.5	2040.5	20	525	1101.5	20	591.5	987.5	49	1177.5	1607	1459	848	1846.5	918.5	3765.5	4439.5	954.5	35840	27537	51231.5	6223	19864	11547	267	958	20	705	1614.5	20	253
0404-140_BL	T0	yes	0	no		no	42	no	65	5074	3981	4018.5	7020	12693.5	4031	1948.5	3784	20	666.5	3036.5	20	917	1978.5	20	1419.5	1761.5	314	1001.5	2196	2565	1338	2364.5	1277.5	4555.5	4243.5	507.5	34098	31759	49565.5	6821	14597	8413	860	1733	20	1328	2840.5	20	842
0404-158_BL	T0	yes	0	no		no	43	no	77	17796	27874	20025.5	13495	21292.5	7257	5074.5	10507	6757	5736.5	11804.5	12332	4059	7337.5	6538	5130.5	9922.5	14386	4224.5	7354	15386	3554	6748.5	8808.5	9318.5	9550.5	977.5	23118	19782	41288.5	13752	23439	12210	3363	7859	4332	4620	9530.5	8531.5	3447
0404-167_BL	T0	yes	0	no		no	43	no	70	19961	25778	17939.5	16643	27096.5	6103	8124.5	14385	1928	4005.5	16914.5	5369	5224	8669.5	3375	6493.5	10956.5	8289	6984.5	11908	11064	5251	11115.5	7883.5	13346.5	18277.5	135.5	34086	32945	43361.5	16635	29044	12704	4697	10383	20	8655	12905.5	4148.5	5044
0404-182_BL	T0	yes	0	no		no	37	no	79	22625	19558	9643.5	18386	32437.5	947	12776.5	19077	20	6574.5	12656.5	20	7982	10773.5	20	7114.5	8303.5	20	7885.5	14495	20	7994	15848.5	5826.5	26250.5	28992.5	20	27614	25984	41276.5	21308	34265	4234	6435	10754	20	10521	15459.5	20	5581
0404-187_BL	T0	yes	0	no		no		no		38939	43943	37150.5	28461	40002.5	22805	8505.5	24580	22978	11187.5	33595.5	35169	7896	21833.5	22700	11819.5	30448.5	33866	11837.5	20065	30537	8414	16373.5	20706.5	6857.5	8985.5	2546.5	32318	30741	49878.5	26759	40501	34017	4397	16640	15044	8878	24439.5	23903.5	9411
0404-188_BL	T0	yes	0	no		no	45	no	64	10938	10600	6863.5	11804	23738.5	7605	2380.5	5283	20	356.5	4961.5	511	615	3102.5	20	1572.5	2925.5	1268	1531.5	3378	3360	1292	3126.5	2081.5	6139.5	7406.5	433.5	27819	24467	47084.5	8282	24963	12876	279	3357	20	1361	4473.5	20	859
0404-189_BL	T0	yes	0	no		no	41	no		7596	8956	3759.5	5710	15018.5	373	3765.5	7650	20	1170.5	6827.5	20	2617	5045.5	223	2444.5	5856.5	2720	2075.5	3748	4389	2563	3258.5	5195.5	7592.5	8785.5	20	20	477	1278.5	6733	19336	2700	2306	6251	894	4040	6735.5	605.5	1908
0404-190_BL	T0	yes	0	no		no	41	no		36981	41973	42467.5	15312	24777.5	13067	9120.5	18964	22966	13586.5	30984.5	37796	9445	20890.5	28669	15245.5	27037.5	36048	12946.5	15653	29768	8695	12899.5	18955.5	7858.5	9754.5	4149.5	19691	21643	42602.5	16501	31261	20441	6526	19949	24310	11138	22022.5	27067.5	12937
0404-191_BL	T0	yes	0	no		no	42	no		38833	39816	34120.5	20762	33583.5	17662	12849.5	23372	16712	11916.5	30812.5	26813	11244	26044.5	22445	14139.5	27979.5	26969	12435.5	20681	24564	9134	17717.5	18712.5	16609.5	19429.5	4679.5	45939	44770	48896.5	18261	37421	23075	7487	19844	14113	12583	24050.5	18730.5	11098
0404-192_BL	T0	no		yes	8	yes	31	no		13868	13283	8075.5	9407	17270.5	1610	5091.5	8374	20	2411.5	7096.5	20	3551	6376.5	20	3405.5	5205.5	20	3432.5	6052	201	3871	5729.5	3004.5	12936.5	11896.5	145.5	39852	37492	47164.5	8960	22993	5288	2419	4335	20	4901	8725.5	20	2256
0404-193_BL	T0	no		no		no	45	no	64	30118	37027	33388.5	17275	28628.5	11932	6666.5	15833	15427	7574.5	23856.5	25161	6213	17553.5	19666	9043.5	22150.5	28535	8691.5	14071	23071	6027	11437.5	13075.5	7356.5	8776.5	3130.5	44794	40670	52522.5	13337	34014	20015	2937	12719	12540	6634	18828.5	19288.5	7959
0404-194_BL	T0	no		no		no	38	no	62	19875	24778	9629.5	17094	28882.5	11372	4060.5	9575	465	2610.5	10832.5	1739	3287	7009.5	631	3148.5	6891.5	3845	3312.5	5699	3271	2742	5406.5	4070.5	8964.5	11313.5	2105.5	37758	37426	46942.5	13756	30638	15745	2568	6223	20	3360	8757.5	1124.5	3017
0404-195_BL	T0	no		no		no	44	no	72	11421	13771	7550.5	13349	23810.5	7850	3048.5	6602	20	1576.5	6665.5	20	2250	4109.5	20	2120.5	3439.5	20	2475.5	4520	216	2066	4323.5	2377.5	7428.5	8257.5	517.5	25756	26432	49871.5	10338	32122	16216	1258	4023	20	2905	5963.5	20	1687
0404-196_BL	T0	yes	0	no		no	48	no		28472	35294	21942.5	18634	24585.5	9708	6436.5	15620	6556	4955.5	19952.5	10477	5061	13601.5	5577	6603.5	15092.5	11401	6317.5	11012	12001	5725	9785.5	9263.5	10494.5	13502.5	2649.5	40323	36868	46723.5	14184	31621	14936	4191	10268	3600	5504	15467.5	7678.5	5335
0404-197_BL	T0	no		no		no	31	no	79	13958	19364	7589.5	14297	22111.5	7190	3421.5	9500	20	3561.5	9739.5	20	3385	7853.5	20	3108.5	8206.5	1137	3030.5	7474	784	2979	7964.5	4796.5	10472.5	11880.5	20	34108	36869	49487.5	12776	30111	15559	1728	7437	20	3661	8951.5	20	2796
0404-198_BL	T0	yes	0	no		no	44	no	62	6098	5506	4502.5	8007	17447.5	1174	3454.5	20	20	1966.5	1236.5	20	3816	328.5	20	2844.5	1776.5	20	1404.5	2678	539	2219	2985.5	20	12213.5	12496.5	738.5	26873	26531	43580.5	8709	15644	5401	430	1058	20	3037	112.5	20	1907
0404-199_BL	T0	yes	0	no		no	38	no	64	20653	29118	26316.5	9526	19751.5	3609	9533.5	15252	10649	8490.5	22784.5	19079	7827	18761.5	18004	9547.5	22707.5	25469	8549.5	15190	23016	6002	13404.5	15270.5	12188.5	12518.5	2444.5	44237	40143	47714.5	11025	21686	6024	4613	13264	8916	8043	19053.5	16454.5	7683
0404-200_BL	T0	yes	0	no		no	50	no	79	2619	4020	1807.5	5193	12103.5	3762	821.5	1996	20	183.5	2674.5	20	449	1265.5	20	341.5	1286.5	20	783.5	1299	505	703	1333.5	989.5	3317.5	4148.5	916.5	35019	32430	49269.5	4102	15925	8864	20	962	20	385	2003.5	20	415
0404-202_BL	T0	yes	0	yes	50	no	41	yes	64	10268	10449	5288.5	16322	30544.5	8407	5617.5	10164	20	2565.5	7227.5	20	5621	5860.5	20	3761.5	5104.5	20	4131.5	7378	20	4939	7967.5	3597.5	12685.5	15826.5	38.5	18238	21645	42830.5	12442	29700	11833	1774	4349	20	3947	7351.5	20	4589
0404-227_BL	T0	yes	0	yes	45	no	43	yes	61	11748	9585	2895.5	14868	21852.5	5553	5337.5	9377	20	3686.5	8315.5	20	3556	6093.5	20	3901.5	5546.5	20	3805.5	7593	20	3142	7264.5	3044.5	11364.5	11958.5	958.5	31528	36943	48068.5	13688	29314	11250	3038	5605	20	3984	8860.5	20	2595
0404-228_BL	T0	yes	0	no		no	34	no		8902	7873	4246.5	11403	20248.5	438	6916.5	9631	20	2967.5	6853.5	20	5258	6803.5	20	5634.5	5119.5	20	4565.5	7327	20	3610	8072.5	3603.5	13157.5	15609.5	370.5	29587	30678	41266.5	11507	24733	5962	3441	6433	20	4948	8002.5	20	4858
0404-229_BL	T0	yes	0	yes	13	yes	40	no		3418	3044	2007.5	5669	12583.5	2597	1649.5	2601	20	753.5	2561.5	20	1208	1662.5	20	1336.5	1708.5	20	1122.5	2082	189	1038	2125.5	931.5	3981.5	3404.5	20	19280	20637	44636.5	4888	15769	5083	760	1826	20	1259	2540.5	20	723
0404-230_BL	T0	no		yes	14	yes		no		5686	6009	2900.5	7992	18760.5	4706	1952.5	4033	20	555.5	2979.5	20	1584	3060.5	20	2808.5	2765.5	20	2098.5	4085	20	1735	4193.5	1251.5	8807.5	10237.5	1309.5	15170	20588	44821.5	6879	21552	8538	254	1831	20	2332	3436.5	20	1481
0404-231_BL	T0	yes	0	no		no	41	no		23944	31810	33499.5	14908	23474.5	14989	4964.5	11684	11347	5991.5	16972.5	22717	4457	10956.5	12552	6107.5	13660.5	21329	8813.5	9858	18318	2823	6654.5	9741.5	6849.5	8035.5	4118.5	38250	34655	48277.5	12784	25811	19684	3302	11317	11486	5208	12314.5	17656.5	5575
0404-232_BL	T0	yes	0	no		no	36	no	69	18645	18735	10984.5	13352	23106.5	4037	6566.5	10353	20	4032.5	12120.5	20	3868	8683.5	20	3450.5	7174.5	107	4225.5	8038	20	5192	11755.5	5503.5	18818.5	14191.5	891.5	32858	31528	41015.5	12508	26853	10804	5313	7301	20	6475	11199.5	20	2132
0404-233_BL	T0	yes	0	yes	20	yes	37	no	61	29829	36404	28902.5	13664	21448.5	10902	5683.5	14131	11247	6842.5	21431.5	20564	5870	15900.5	14354	7104.5	18079.5	20815	6528.5	11430	17478	3669	9059.5	10646.5	8093.5	8573.5	3948.5	37276	33086	49553.5	11589	28006	20257	3431	13434	11786	5647	16275.5	15200.5	5789
0404-234_BL	T0	no		no		no	50	no		10007	12131	6059.5	6858	17565.5	4424	2231.5	5065	20	1335.5	5775.5	20	1970	3665.5	20	2176.5	3634.5	20	1873.5	3987	1151	1305	4444.5	2280.5	5305.5	5997.5	633.5	46656	43018	51699.5	6724	23169	8558	1091	3092	20	2441	5299.5	20	1500
0404-141_BL	T0	no		no		no	43	no	77	16552	20218	11504.5	14459	24814.5	10386	3117.5	6882	1052	2095.5	8524.5	2289	2077	4557.5	492	2714.5	5237.5	3091	2954.5	4438	3706	1693	3526.5	2793.5	6345.5	7457.5	1725.5	14671	17397	40915.5	13098	28583	15701	1468	3969	20	2363	6174.5	942.5	2119
0404-142_BL	T0	yes	0	no		no	28	no	70	19553	23667	25851.5	7221	12222.5	523	8445.5	14628	10635	8400.5	20009.5	16070	8260	16338.5	14516	8462.5	19619.5	19232	7500.5	13280	15431	4729	10701.5	11702.5	8493.5	10887.5	2899.5	11809	15230	39658.5	6380	16972	1295	4322	11534	6896	7676	16210.5	12958.5	9161
0404-143_BL	T0	yes	0	yes	2	yes	37	no	62	20192	26223	22590.5	7484	15085.5	6189	3799.5	11557	11489	5072.5	17282.5	16807	4273	12970.5	16170	5965.5	16880.5	18938	4889.5	10162	16473	2984	7800.5	9874.5	2839.5	3755.5	1951.5	32279	30768	49414.5	5722	19765	8357	1630	7976	7486	4152	12921.5	13794.5	5087
0404-144_BL	T0	yes	0	no		no	45	no	79	26142	33590	20824.5	16810	22314.5	15700	4259.5	10986	5811	3548.5	13949.5	9153	3730	10734.5	6478	4496.5	11371.5	12332	4261.5	8775	8715	3540	8049.5	6739.5	7923.5	7483.5	1863.5	42695	41055	49545.5	16245	29905	25050	2531	8311	3873	3578	12105.5	7734.5	3829
0404-145_BL	T0	yes	0	no		no	31	no	62	2947	2514	1663.5	3635	6586.5	910	1411.5	1016	20	454.5	1381.5	20	1676	1061.5	20	991.5	431.5	20	1188.5	1346	20	710	1500.5	430.5	6099.5	5784.5	600.5	29481	26474	44600.5	4289	9356	3897	1014	846	20	1826	1286.5	20	666
0404-146_BL	T0	yes	0	yes	22	yes	49	no	70	3928	5419	3688.5	5407	10199.5	4480	940.5	2227	213	740.5	2530.5	806	854	1670.5	341	989.5	1836.5	2010	796.5	1540	2849	701	1795.5	1118.5	3152.5	3020.5	642.5	16985	18472	42295.5	4344	12367	10516	400	1359	20	906	2037.5	484.5	918
0404-147_BL	T0	yes	0	no		no	43	no		1969	2443	1666.5	3202	8006.5	1951	659.5	775	20	20	1004.5	20	208	466.5	20	132.5	653.5	20	553.5	1048	20	502	979.5	614.5	2484.5	3189.5	125.5	24636	23630	47017.5	2324	10481	4409	20	258	20	299	804.5	20	20
0404-148_BL	T0	yes	0	no		no	45	no		5906	5653	4863.5	3140	10492.5	1407	2741.5	3232	20	1647.5	3064.5	438	1376	2254.5	20	1103.5	2737.5	939	1405.5	3024	1405	1025	2391.5	1640.5	5497.5	6233.5	229.5	16199	17779	42165.5	4286	11656	2449	946	2539	20	1904	2419.5	20	1039
0404-149_BL	T0	yes	0	yes	4	yes		no		9009	8212	4534.5	9402	17179.5	3348	5848.5	6641	20	3096.5	6078.5	20	3836	4823.5	20	3170.5	4035.5	20	2564.5	5406	20	1493	5046.5	2715.5	12744.5	14216.5	242.5	22056	25002	41445.5	12447	21957	5995	2715	5513	20	4080	5452.5	20	3617
0404-150_BL	T0	yes	0	yes	2	yes	31	no	62	1572	1841	1310.5	2712	7849.5	2667	399.5	809	21	290.5	873.5	385	288	601.5	110	218.5	504.5	238	251.5	372	190	149	513.5	352.5	1041.5	1218.5	168.5	11941	14958	37503.5	2825	9396	5546	287	517	20	320	688.5	119.5	277
0404-151_BL	T0	yes	0	no		no	0	no	72	3779	3268	2992.5	4160	10461.5	1388	1623.5	2324	20	1322.5	1908.5	20	1437	1301.5	20	866.5	1088.5	20	1027.5	1862	297	605	1842.5	991.5	6353.5	5902.5	306.5	9652	13159	31559.5	4320	12691	3929	1175	821	20	914	2339.5	20	894
0404-152_BL	T0	no		yes	23	yes	43	no	62	9627	13342	13722.5	9883	13533.5	6525	1709.5	4366	3115	1524.5	6580.5	4276	1449	3241.5	2480	1545.5	4333.5	5456	782.5	2168	4580	680	2222.5	2720.5	5858.5	6120.5	980.5	9392	13825	34549.5	9347	18665	9709	943	2596	3351	1669	4070.5	4512.5	1551
0404-153_BL	T0	yes	0	yes	7	yes	43	no		4445	5164	3034.5	5931	12640.5	3574	1459.5	1984	20	705.5	1951.5	20	975	1567.5	20	1019.5	1720.5	20	693.5	1449	20	544	1430.5	1056.5	3021.5	3786.5	218.5	17731	19607	41850.5	4355	12643	8288	886	1381	20	1171	1725.5	20	900
0404-155_BL	T0	yes	0	no		no	43	no		8401	11142	8548.5	8733	14990.5	4515	2559.5	4417	20	1755.5	4439.5	20	1581	3776.5	20	1819.5	2984.5	20	7376.5	11138	15005	509	3881.5	2616.5	5724.5	6700.5	442.5	32623	33741	47088.5	7516	17332	10978	1898	3421	20	2852	4763.5	20	805
0404-156_BL	T0	yes	0	no		no	42	no	62	7464	11090	7733.5	5682	13948.5	7068	1180.5	3645	3494	1399.5	5275.5	5735	891	2813.5	3235	2059.5	3483.5	6225	2719.5	8030	15681	678	2262.5	6462.5	1911.5	1975.5	1036.5	27946	26965	45199.5	4771	15208	10006	662	2078	3685	921	3147.5	3619.5	1239
0404-157_BL	T0	yes	0	no		no	43	no		5662	6106	2212.5	7355	16555.5	4522	2375.5	4136	20	900.5	2983.5	20	1953	2781.5	20	1324.5	2860.5	20	1153.5	2631	20	692	3041.5	1445.5	5677.5	6573.5	1219.5	21453	21332	47401.5	6340	19786	7028	1141	2733	20	2060	3288.5	20	760
0404-159_BL	T0	yes	0	yes	16	yes	38	no	63	3373	4106	3506.5	4692	7843.5	1189	1771.5	2528	20	1407.5	2713.5	20	1794	2016.5	20	1219.5	2015.5	170	718.5	1738	119	837	1701.5	1054.5	4700.5	4710.5	807.5	15198	17348	40783.5	3739	11984	2487	944	2139	20	1804	2330.5	20	665
0404-160_BL	T0	yes	0	no		no	48	no	80	4590	5973	2664.5	4641	12792.5	3577	1101.5	2137	20	219.5	2521.5	280	1058	1818.5	20	832.5	1999.5	493	666.5	1781	723	716	1653.5	969.5	3367.5	3596.5	615.5	17478	18058	45299.5	3363	14153	5353	369	1515	20	1030	2412.5	20	669
0404-161_BL	T0	yes	0	no		no		no	80	2601	3428	1242.5	2856	7640.5	2472	723.5	997	20	451.5	1207.5	20	588	791.5	20	492.5	1028.5	20	594.5	1644	20	512	1804.5	388.5	2491.5	2242.5	42.5	9988	13358	29795.5	2251	10475	5320	701	1055	20	701	1316.5	20	196
0404-162_BL	T0	yes	0	yes	22	yes	42	no	64	20581	29498	32511.5	10958	19155.5	12745	4342.5	11088	14622	6772.5	17612.5	22223	5003	12997.5	18800	6729.5	15939.5	23838	5586.5	8510	20057	3247	6201.5	9459.5	3889.5	3629.5	2422.5	23950	20340	47059.5	9669	19887	19758	2629	8667	12214	4480	12577.5	18934.5	6143
0404-163_BL	T0	yes	0	no		no	45	no	83	4096	6431	5997.5	4428	9179.5	1790	2146.5	2511	175	1444.5	3866.5	2018	2170	3185.5	1020	1863.5	4300.5	2067	1735.5	3890	2285	896	3677.5	2836.5	6360.5	5935.5	723.5	36469	33211	46926.5	4276	9410	4839	1302	2568	363	2521	3667.5	2634.5	1800
0404-164_BL	T0	yes	0	yes	20	yes	43	no	62	1426	1934	2388.5	2354	7149.5	1801	761.5	1084	20	63.5	1497.5	766	452	950.5	20	419.5	1002.5	607	3878.5	8035	14062	345	1128.5	1135.5	1693.5	1861.5	315.5	33227	27420	46520.5	2220	8810	5054	185	861	20	398	981.5	20	202
0404-165_BL	T0	yes	0	yes	59	no	43	yes	66	9749	13016	7296.5	12504	19554.5	7637	4115.5	7495	2069	2538.5	9761.5	5217	3151	7356.5	2432	3670.5	7353.5	6025	7265.5	17301	16661	2659	8499.5	8643.5	5678.5	6153.5	524.5	21787	24648	40536.5	8230	25594	16206	2397	6350	2899	3107	8107.5	3267.5	2936
0404-166_BL	T0	yes	0	no		no	41	no		5539	10921	3746.5	9462	12043.5	9121	538.5	2975	891	392.5	2942.5	1731	308	1399.5	769	515.5	2108.5	1900	376.5	1427	1705	118	801.5	949.5	1531.5	1810.5	1041.5	15738	17044	43185.5	7464	19769	16045	266	1967	402	276	2193.5	1218.5	363
0404-168_BL	T0	yes	0	no		no	44	no	62	5568	4897	2875.5	8033	13151.5	4927	1745.5	3785	20	895.5	3348.5	20	1507	1783.5	20	1111.5	1891.5	20	888.5	2473	20	721	2434.5	959.5	4540.5	5307.5	168.5	15753	16883	39797.5	6855	16040	7667	1293	1201	20	1590	2193.5	20	980
0404-169_BL	T0	yes	0	no		no	30	no	62	1815	1711	1503.5	3687	6684.5	1545	842.5	1307	20	977.5	1289.5	20	1243	747.5	20	761.5	1262.5	20	592.5	1069	20	646	1592.5	922.5	4007.5	3190.5	548.5	20205	19676	38485.5	3991	7418	2913	888	1529	20	1302	979.5	20	731
0404-170_BL	T0	yes	0	no		no	43	no		5155	6929	6629.5	4527	11264.5	4893	663.5	1867	1023	540.5	2719.5	1920	683	1410.5	1302	747.5	1557.5	2873	1323.5	1659	5080	201	1191.5	816.5	2282.5	1561.5	579.5	12514	14190	29736.5	3536	13191	11739	200	1134	1021	480	1997.5	1582.5	465
0404-171_BL	T0	yes	0	no		no	43	no		10537	7045	6625.5	6093	11195.5	3950	1618.5	2988	938	1588.5	3024.5	2324	2144	2029.5	1034	821.5	2393.5	2513	20	20	20	595	2010.5	27.5	4453.5	3941.5	185.5	40008	31165	40915.5	6136	14346	7418	3014	2776	20	2821	2609.5	3684.5	1489
0404-172_BL	T0	yes	0	no		no	42	no	80	11349	13089	6194.5	11072	16437.5	2332	6962.5	6129	20	3778.5	8314.5	20	5794	6220.5	20	3953.5	6789.5	20	1252.5	4670	20	1934	4879.5	329.5	13466.5	13997.5	726.5	39019	36122	41373.5	11125	17525	4415	5927	6744	20	5321	7067.5	20	4004
0404-173_BL	T0	no		yes	14	yes	28	no	62	12141	13974	8142.5	9488	15561.5	690	5969.5	7574	20	3087.5	8383.5	93	5061	6403.5	20	4407.5	7493.5	1403	3972.5	6781	2073	3447	6753.5	2039.5	11578.5	11999.5	808.5	31848	33082	43681.5	8358	18966	3164	3973	5289	20	4655	8010.5	20	4467
0404-174_BL	T0	no		yes	20	yes	30	no	62	4310	5225	4282.5	4159	8882.5	394	1995.5	2256	20	908.5	2631.5	20	1585	2141.5	20	1374.5	2452.5	20	1428.5	2591	78	1742	2852.5	589.5	5691.5	6791.5	674.5	21805	22059	41271.5	3982	8861	1413	1161	1822	20	2036	2384.5	20	1315
0404-175_BL	T0	no		no		no	31	no	62	7534	8809	6202.5	8156	16357.5	5186	2227.5	3573	20	744.5	3244.5	20	1831	2081.5	20	1031.5	2522.5	20	933.5	2609	20	880	2224.5	20	6967.5	7680.5	1197.5	19149	19198	43818.5	8884	25664	13205	667	2001	20	873	2969.5	20	2177
0404-176_BL	T0	yes	0	yes	6	yes	38	no	62	5488	7529	6690.5	910	3895.5	991	669.5	2695	2401	1049.5	3714.5	3374	610	1816.5	2268	1177.5	3082.5	4211	1180.5	1882	3882	718	1590.5	1548.5	934.5	971.5	410.5	16732	17470	42407.5	666	4501	2526	319	1392	1320	732	2827.5	3220.5	910
0404-177_BL	T0	no		yes	21	yes	38	no	62	8717	4550	1694.5	12507	12536.5	20	7273.5	6317	20	3189.5	6090.5	20	5808	5963.5	20	4382.5	6280.5	20	2753.5	6790	20	877	5597.5	3496.5	15260.5	12916.5	227.5	21246	22482	38958.5	10297	15567	269	5240	7122	20	6215	7842.5	20	2574
0404-178_BL	T0	yes	0	no		no	43	no	72	9163	12665	12781.5	4679	9512.5	2549	3042.5	5875	4769	4076.5	8821.5	8303	3477	7387.5	7524	3585.5	8702.5	9656	2798.5	5574	8060	1870	5051.5	5553.5	5205.5	5079.5	1187.5	23269	21800	45787.5	4551	11559	8091	2183	5282	4331	2988	6841.5	6779.5	3375
0404-179_BL	T0	yes	0	yes	18	yes	43	no	63	9323	12149	8655.5	7046	13136.5	4489	2520.5	4889	192	1269.5	6425.5	1278	1120	4201.5	91	924.5	4703.5	1369	1483.5	3578	2251	1244	4601.5	2338.5	7875.5	7669.5	798.5	30544	26556	44470.5	6130	16635	8415	1327	4537	45	1539	5534.5	780.5	1018
0404-180_BL	T0	yes	0	no		no	43	no	64	8468	12030	9437.5	4743	10562.5	3841	1699.5	4480	3601	2182.5	6305.5	5828	1987	4656.5	4869	2403.5	6254.5	6396	1885.5	4287	6846	1476	3473.5	3724.5	1616.5	1727.5	375.5	16919	18172	43136.5	5843	15211	9826	888	2627	2333	1708	5081.5	4548.5	1830
0404-181_BL	T0	yes	0	no		no	41	no	70	7838	8242	3327.5	8324	15599.5	3072	2820.5	5579	20	740.5	4317.5	20	1856	3404.5	20	1239.5	2683.5	20	819.5	3431	20	1018	3679.5	382.5	8724.5	8473.5	231.5	28203	24957	47218.5	6964	19328	6680	1376	2822	20	1959	5183.5	20	1105
0404-183_BL	T0	yes	0	yes	26	yes	41	no	62	3007	2747	1769.5	3843	8255.5	768	1601.5	1227	20	527.5	1084.5	20	1277	893.5	20	805.5	791.5	20	461.5	1038	20	326	1236.5	20	6052.5	5825.5	811.5	10668	14167	33054.5	4179	9704	2753	1342	1505	20	1586	1596.5	20	305
0404-184_BL	T0	yes	0	no		no	44	no	62	6482	7264	4264.5	4626	8647.5	530	2190.5	3608	20	1328.5	4146.5	75	2144	2862.5	20	1388.5	3101.5	1685	1186.5	2215	979	1081	2938.5	1184.5	5765.5	5212.5	488.5	14719	16477	40596.5	4801	11674	4217	1090	2919	20	2120	3594.5	20	1248
0404-185_BL	T0	yes	0	no		no	35	no	78	2844	4390	3021.5	3744	8916.5	2838	20	579	20	20	1682.5	20	144	391.5	20	20	1425.5	233	828.5	383	777	157	1932.5	838.5	4456.5	3381.5	389.5	5202	10931	19661.5	3700	14589	7465	20	20	20	20	1444.5	20	20
0404-186_BL	T0	yes	0	no		no	0	no	62	4489	8047	6253.5	3217	11755.5	4632	464.5	1697	153	20	1913.5	1029	416	1378.5	20	312.5	1422.5	955	36.5	1490	715	346	1706.5	621.5	2008.5	2212.5	197.5	6368	11235	18936.5	2710	10151	8655	20	680	20	445	1796.5	864.5	20
0404-203_BL	T0	yes	0	yes	27	yes		no	76	1389	1411	1422.5	671	1749.5	717	34.5	20	56	20	315.5	182	20	214.5	20	20	1100.5	1709	20	352	20	62	500.5	151.5	602.5	591.5	33.5	2304	4072	7242.5	615	3421	785	20	92	20	33	295.5	163.5	20
0404-204_BL	T0	yes	0	yes	26	yes	43	no	69	7936	10174	7974.5	4929	13086.5	20	1878.5	5318	20	20	3642.5	20	537	2566.5	20	20	3700.5	630	20	3724	601	529	4148.5	20	6610.5	8564.5	393.5	18178	24359	38404.5	4398	12231	2467	359	2472	20	1549	3652.5	20	20
0404-205_BL	T0	yes	0	no		no	43	no	63	9249	10305	12087.5	6722	13905.5	5550	2106.5	5844	20	20	5035.5	885	850	2751.5	20	409.5	3403.5	1320	700.5	4565	2558	449	4416.5	156.5	5874.5	7294.5	20	24475	23657	45614.5	4993	11068	8667	279	3011	20	1835	3982.5	20	20
0404-206_BL	T0	yes	0	no		no	51	no		9674	12671	10858.5	7410	12546.5	5490	1091.5	5383	20	605.5	7633.5	824	631	2992.5	20	248.5	4198.5	642	658.5	4204	1443	819	3836.5	724.5	4394.5	6599.5	234.5	14336	16432	40270.5	5523	12977	11534	150	2296	20	1206	4883.5	987.5	33
0404-207_BL	T0	yes	0	yes	20	yes		no		5730	15797	6300.5	4923	11625.5	5435	394.5	2715	688	265.5	3125.5	1319	513	1698.5	334	476.5	1995.5	1404	615.5	2043	1775	393	2331.5	1213.5	1865.5	2152.5	386.5	26252	24283	48096.5	3417	10483	10071	236	1018	20	614	2432.5	1204.5	208
0404-208_BL	T0	no		yes	83	no	40	no	69	5952	7806	10563.5	3832	10202.5	4471	592.5	2590	1508	627.5	3715.5	2954	577	1890.5	1436	701.5	2410.5	3167	901.5	2268	2884	656	1801.5	1003.5	1791.5	2683.5	1380.5	15750	18025	44221.5	2270	8208	8240	59	999	296	674	2547.5	2335.5	378
0404-209_BL	T0	yes	0	no		no	34	no		3939	4308	5130.5	4058	11961.5	4812	288.5	1959	328	20	1980.5	687	228	847.5	20	83.5	720.5	808	315.5	910	1296	191	854.5	182.5	1739.5	1989.5	569.5	14658	16571	41281.5	3448	9614	8792	20	302	20	180	1252.5	213.5	20
0404-210_BL	T0	yes	0	no		no	49	no		1990	2153	2593.5	2389	8434.5	3843	309.5	329	20	20	20	20	352	20	20	20	20	20	20	20	20	20	176.5	20	2761.5	2109.5	1311.5	11396	16776	28289.5	2542	8204	7137	72	658	20	503	20	20	20
0404-211_BL	T0	yes	0	yes	3	yes	44	no	61	7213	9443	9846.5	5703	11452.5	6866	1119.5	3121	1094	337.5	4213.5	2686	367	1560.5	402	898.5	3356.5	3407	1223.5	2728	4275	907	3178.5	1660.5	2672.5	3219.5	179.5	32901	26441	48834.5	5499	10573	14231	313	1027	20	850	3701.5	1995.5	354
0404-212_BL	T0	no		yes	19	yes	36	no	61	4275	5035	5546.5	3821	9968.5	20	1497.5	1107	20	638.5	1394.5	20	1645	673.5	20	214.5	1396.5	20	358.5	2903	20	518	2537.5	20	7274.5	10229.5	536.5	9437	13461	29669.5	4720	10724	20	1995	710	20	1598	2617.5	20	2368
0404-213_BL	T0	yes	0	no		no	0	no		4841	3749	3996.5	5012	8119.5	102	2099.5	747	20	20	868.5	20	1416	1197.5	20	20	774.5	20	243.5	3006	20	354	3175.5	20	6460.5	7182.5	20	8443	14367	29861.5	5540	7883	1354	1394	1118	20	1705	1764.5	20	85
0404-214_BL	T0	yes	0	no		no	36	no	61	1983	1722	2061.5	2954	6879.5	2447	333.5	682	20	27.5	564.5	20	255	480.5	20	20	273.5	20	42.5	706	20	84	709.5	20	1037.5	1527.5	146.5	4423	8104	16149.5	1800	5642	5781	70	265	20	503	715.5	20	21
0404-215_BL	T0	yes	0	yes	67	no	43	no	-279	3706	3722	5477.5	2253	6338.5	2097	527.5	1721	520	443.5	2138.5	1542	194	1497.5	499	548.5	1985.5	1964	720.5	1959	2099	433	1964.5	758.5	2226.5	2704.5	343.5	7153	11196	24856.5	1579	4752	3597	20	542	20	585	1998.5	1183.5	195
0404-216_BL	T0	yes	0	yes	2	yes		no	63	6611	7571	10098.5	5511	12018.5	6296	847.5	2354	991	448.5	3642.5	2167	457	1315.5	416	583.5	2295.5	3464	990.5	2580	3681	794	2029.5	1232.5	3734.5	4065.5	172.5	19468	18228	47029.5	3885	10225	9960	195	861	20	793	2238.5	1929.5	20
0404-217_BL	T0	yes	0	no		no	43	no	61	4500	5577	8633.5	4007	9215.5	802	539.5	2617	96	20	3049.5	946	1293	2105.5	20	786.5	2729.5	2346	1329.5	3389	1941	866	3837.5	609.5	4939.5	5483.5	848.5	22300	24191	44924.5	2754	8439	5656	20	1414	20	1424	3261.5	635.5	631
0404-218_BL	T0	yes	0	yes	8	yes	29	no	61	20	20	20	20	20	20	20	20	20	20	20	20	20	20	20	20	20	20	20	20	20	20	20	20	20	20	20	11572	10686	16136.5	20	20	20	20	20	20	20	20	20	20
0404-219_BL	T0	yes	0	yes	1	yes	42	no	61	37164	39772	32916.5	15242	25699.5	11831	9725.5	24071	19816	11550.5	30161.5	32499	8114	21460.5	21523	12577.5	28095.5	32655	11699.5	18582	28229	9076	15186.5	17841.5	4618.5	6560.5	3128.5	15561	17547	31022.5	11505	23913	18074	3757	14758	11511	8526	22480.5	23268.5	9069
0404-220_BL	T0	yes	0	no		no	42	no	91	10050	10574	5737.5	10045	19458.5	5434	1885.5	4444	20	1294.5	2525.5	20	1942	1776.5	20	1640.5	1511.5	20	2037.5	2476	1790	1220	2023.5	1140.5	4665.5	6561.5	1407.5	20596	23780	40126.5	9890	17203	11750	1389	1907	20	1729	2508.5	20	1073
0404-221_BL	T0	yes	0	no		no	36	no	84	39554	41764	39461.5	19025	27907.5	14113	14588.5	27462	28113	19930.5	37475.5	41677	17414	33055.5	37395	20927.5	36254.5	41433	19086.5	23244	33330	13058	20533.5	27024.5	5016.5	7540.5	6525.5	24176	28488	41401.5	17012	28201	22776	7316	24621	31460	14915	28133.5	29939.5	17646
0404-222_BL	T0	yes	0	no		no		no	78	11218	8831	4840.5	9280	22155.5	3653	1996.5	5548	20	1105.5	3153.5	20	1532	2331.5	20	1316.5	2319.5	1448	1463.5	4584	9662	1467	2370.5	2084.5	3094.5	4938.5	441.5	15964	22355	36132.5	10149	22573	6877	1010	1973	20	1453	3127.5	20	1188
0404-223_BL	T0	yes	0	yes	56	no	49	yes	82	6017	6750	4462.5	6913	14425.5	804	2527.5	4189	20	1313.5	3061.5	20	1929	2826.5	20	1471.5	2150.5	20	2384.5	2456	847	2077	2616.5	1422.5	4658.5	5299.5	442.5	11453	15283	32213.5	5782	13308	2785	1672	2156	20	1757	2998.5	20	2267
0404-224_BL	T0	no		no		no		no		20430	26291	15237.5	7914	17057.5	5836	2712.5	12851	6648	3410.5	12587.5	10103	2357	7278.5	6068	3484.5	9220.5	10098	3687.5	6468	11271	2821	5336.5	6163.5	1849.5	3447.5	1006.5	25633	26658	42899.5	6213	14906	10838	1435	4618	4310	3190	9310.5	8464.5	2764
0404-225_BL	T0	no		no		no	27	no	61	6910	6419	4532.5	6452	13062.5	20	4176.5	5873	20	1959.5	3730.5	20	3098	2906.5	20	1877.5	1857.5	20	3228.5	5162	20	4232	5877.5	1864.5	6372.5	8419.5	20	14158	17543	30777.5	6037	14270	20	1869	2837	20	3336	4642.5	20	2018
0404-226_BL	T0	yes	0	yes	44	no	43	yes	61	16314	20810	14887.5	10753	20173.5	5875	4438.5	11992	3467	2354.5	10891.5	7149	2898	6324.5	1453	3883.5	6596.5	8045	4564.5	6081	9477	3844	7966.5	4115.5	8280.5	9791.5	2360.5	23619	22206	39115.5	12139	21177	11984	2855	4878	20	4669	8200.5	5665.5	3847
0404-359_BL	T0	no		no		no	53	no	53	17878	23104	13103.5	12421	18879.5	9837	2141.5	7970	5556	2138.5	8458.5	9154	2212	5608.5	6838	2528.5	6053.5	10143	2290.5	4335	7916	1525	3601.5	4691.5	1780.5	2933.5	997.5	34197	30063	46765.5	11914	20157	17671	825	3570	4580	1881	5615.5	7006.5	1684
0404-360_BL	T0	no		no		no		no	69	10366	9100	4350.5	10631	19677.5	3322	4084.5	6406	20	1880.5	5111.5	20	2301	3810.5	20	2612.5	3446.5	86	2978.5	4628	2700	2900	4261.5	1695.5	7229.5	8886.5	159.5	26654	27296	43883.5	10783	20198	5979	1839	3885	20	3140	5290.5	20	2031
0404-361_BL	T0	no		yes	19	yes	28	no	62	16390	19205	8866.5	15027	25888.5	11433	3502.5	9649	408	1596.5	7564.5	3245	2463	4792.5	1793	2302.5	4002.5	4162	2530.5	5198	6252	2545	4424.5	2906.5	5411.5	7566.5	797.5	31563	31621	46171.5	14203	26306	15793	1414	3487	20	2446	6121.5	3077.5	1923
0404-301_BL	T0	no		no		no	37	no	62	21408	27693	11697.5	15483	26695.5	6561	4941.5	11787	20	431.5	13600.5	1267	3986	8878.5	20	3187.5	8566.5	4184	3376.5	7530	5960	4510	7810.5	6338.5	12580.5	14083.5	1422.5	31158	33597	42189.5	12460	26061	13243	2359	8619	20	4935	11555.5	1295.5	2238
0404-302_BL	T0	no		yes	9	yes	36	no	56	28350	32728	12691.5	17264	30723.5	5884	8120.5	20381	1221	2294.5	23086.5	5585	6307	18717.5	6252	6038.5	19817.5	8154	6160.5	13692	11148	7613	15653.5	12311.5	16565.5	20298.5	975.5	43619	45256	47839.5	12012	29248	11897	4532	16556	7179	7296	19836.5	7699.5	3838
0404-305_BL	T0	no		no		no	42	no	62	38749	41382	29705.5	20806	32727.5	7766	9579.5	26553	8653	6284.5	27691.5	12859	6876	17883.5	5945	8122.5	20318.5	14256	7835.5	17555	16020	8747	16305.5	13049.5	13800.5	16562.5	1475.5	40645	38193	48008.5	17804	32573	19678	4876	14347	20	8140	22552.5	7818.5	6518
0404-306_BL	T0	no		no		no	35	no	56	40680	44084	38844.5	25379	32256.5	14643	10274.5	25727	22970	12956.5	34958.5	33318	10369	25266.5	26968	13610.5	30990.5	33346	12643.5	19863	28910	9730	16889.5	20223.5	8699.5	11490.5	5109.5	34221	36919	47987.5	21586	33066	20290	5667	20459	19558	10082	26095.5	24119.5	11142
0404-307_BL	T0	no		yes	26	yes	36	no	62	16436	19865	10910.5	13847	23764.5	7279	5014.5	10413	20	1633.5	9394.5	743	2587	6072.5	20	3100.5	6507.5	1228	2974.5	7170	3123	4003	6640.5	4033.5	9132.5	10671.5	1564.5	34993	37337	48873.5	12455	24082	12268	1120	4869	20	3481	8253.5	20	1963
0404-308_BL	T0	no		yes	12	yes	36	no	62	16695	20687	13507.5	10311	22370.5	4519	4229.5	12291	287	1127.5	10839.5	858	2944	7142.5	20	3208.5	7753.5	1833	3176.5	8465	4363	4684	7108.5	4608.5	8802.5	11149.5	1042.5	28686	29193	46270.5	9181	21306	8114	729	6035	20	4649	9328.5	651.5	2466
0404-309_BL	T0	no		no		no	48	no		25269	28049	19337.5	11279	24826.5	3843	6530.5	17209	45	1351.5	14966.5	20	4035	10385.5	20	4286.5	11432.5	2811	4620.5	12170	4030	6840	12550.5	7753.5	11298.5	12753.5	181.5	23331	25929	42035.5	10178	23124	7786	1843	7761	20	5444	13387.5	362.5	1895
0404-311_BL	T0	no		yes	35	no	42	yes	56	412	487	262.5	424	1491.5	310	73.5	106	20	20	137.5	20	20	43.5	20	47.5	107.5	20	86.5	135	20	93	155.5	25.5	282.5	243.5	47.5	887	1540	3395.5	349	1729	579	51	20	20	119	123.5	20	20
0404-312_BL	T0	no		no		no	27	no	56	7730	9452	7776.5	6273	12950.5	2300	2953.5	5768	544	1926.5	5994.5	1808	2198	4067.5	837	2276.5	4688.5	2660	2330.5	4455	3300	1799	4084.5	2240.5	6145.5	6618.5	627.5	26408	24831	48025.5	4651	14409	4954	889	3503	20	2780	5035.5	1291.5	994
0404-313_BL	T0	no		yes	59	no	37	yes		13566	17619	12467.5	10693	20997.5	9381	2507.5	8372	3719	2779.5	10238.5	6202	2331	6783.5	4943	3309.5	7986.5	8726	3436.5	6138	7752	2352	5090.5	5050.5	4031.5	4622.5	608.5	25550	24612	44950.5	9117	19581	15544	1159	4927	1808	2857	7999.5	5457.5	2454
0404-314_BL	T0	no		no		no	42	no	71	12135	11701	3924.5	13105	20990.5	4999	5189.5	8050	20	2057.5	5841.5	20	3322	4713.5	20	2773.5	3597.5	20	3716.5	6642	20	3346	6550.5	2599.5	10527.5	10798.5	20	25180	26699	45119.5	12874	21370	10236	2035	5082	20	4324	7709.5	20	1642
0404-315_BL	T0	no		no		no	27	no	69	15918	21311	14459.5	15224	25027.5	10002	2975.5	9750	5037	2646.5	10848.5	7669	1778	5185.5	2169	2674.5	7349.5	8733	2932.5	5893	9067	2015	5421.5	5462.5	4675.5	5276.5	525.5	22729	22684	45909.5	14424	24715	18009	1452	4782	1937	2690	8691.5	6933.5	2382
0404-316_BL	T0	no		yes	13	yes	44	no	72	9518	13105	5735.5	6210	14268.5	2211	3251.5	7854	168	1965.5	8137.5	1267	2193	5552.5	767	2303.5	6426.5	2143	2374.5	4786	2974	2646	4511.5	4020.5	5928.5	7298.5	627.5	30944	29609	46409.5	5853	16050	5274	1492	5640	591	2572	6667.5	1350.5	1670
0404-317_BL	T0	no		yes	5	yes	36	no	61	10773	10061	6492.5	8726	20086.5	699	5013.5	8475	20	1432.5	5082.5	20	2758	3930.5	20	2459.5	3619.5	20	2337.5	6664	20	3713	6344.5	2112.5	13203.5	14850.5	551.5	13240	16461	35880.5	8996	19822	1024	1914	4436	20	3510	6042.5	20	29
0404-337_BL	T0	no		yes	39	no	27	yes	53	13174	15187	12517.5	9280	20491.5	2618	3806.5	9743	20	1906.5	9059.5	1844	2529	5901.5	20	2418.5	6205.5	2923	3119.5	7382	4912	3022	6395.5	4142.5	8128.5	10423.5	372.5	32942	34272	50242.5	7547	22005	5083	1198	4875	20	2997	8338.5	1486.5	817
0404-338_BL	T0	no		no		no	28	no	68	25	67	35.5	41	156.5	396	24.5	28	20	20	20	20	20	25.5	20	20	39.5	44	20.5	39	20	20	23.5	20	29.5	27.5	20	20	50	92.5	42	169	90	20	20	20	20	20	20	20
0404-340_BL	T0	no		no		no	28	no	62	1394	2129	1104.5	3185	8658.5	20	1561.5	3162	20	38.5	2603.5	20	1398	2162.5	20	1210.5	1816.5	20	1428.5	2751	20	1410	3264.5	2141.5	3815.5	4661.5	645.5	21085	22079	45645.5	2653	9881	454	994	2559	20	2491	2595.5	20	241
0404-341_BL	T0	no		yes	59	no	28	yes	69	13934	14696	10138.5	8518	16076.5	7044	2860.5	7719	1771	1797.5	7585.5	2699	2098	4412.5	199	2677.5	4773.5	4210	672.5	3648	3951	2285	4756.5	4200.5	5438.5	6112.5	71.5	47754	49322	51465.5	6729	17403	10160	1136	4032	20	2641	6763.5	2569.5	1514
0404-342_BL	T0	no		yes	53	no	33	yes	67	11081	9119	9489.5	7379	15872.5	20	5440.5	8864	20	20	5917.5	20	2766	4851.5	20	2271.5	4058.5	20	1480.5	6004	20	1648	7294.5	2202.5	11302.5	13796.5	138.5	12028	15194	33413.5	8311	17147	20	2106	6705	20	4196	6307.5	20	130
0404-343_BL	T0	no		yes	3	yes	28	no	55	23461	23960	9873.5	16982	24198.5	3954	7118.5	12016	20	802.5	10535.5	20	3508	6884.5	20	3003.5	6921.5	20	2292.5	7749	20	1608	9791.5	2546.5	13272.5	15007.5	20	24096	27604	41272.5	13436	26022	8695	3503	6557	20	4770	9985.5	20	1299
0404-345_BL	T0	no		yes	57	no	27	yes		14134	16274	10768.5	12229	20148.5	4676	4159.5	8885	20	1277.5	9679.5	157	3182	5258.5	20	2574.5	6342.5	746	2803.5	5675	1810	1861	5604.5	3214.5	7371.5	9222.5	978.5	28194	30870	44290.5	9521	21686	6996	1793	5137	20	3458	7368.5	347.5	1198
0404-346_BL	T0	no		no		no	33	no	55	9538	10832	5162.5	7695	17794.5	1258	4087.5	6808	20	834.5	4925.5	20	2647	4028.5	20	1927.5	3379.5	20	1714.5	5002	20	1425	5091.5	2095.5	7639.5	9624.5	20	22852	24386	44036.5	7647	19120	5023	820	3592	20	2850	5365.5	20	20
0404-348_BL	T0	no		no		no	27	no	53	23433	28313	22602.5	7546	17486.5	2706	4215.5	15754	6223	2673.5	15824.5	9351	2747	9210.5	3522	4131.5	11875.5	8865	4692.5	10466	10115	3402	9368.5	7439.5	6912.5	8996.5	1035.5	16844	18735	39415.5	7909	18541	5638	1929	6916	1148	4230	13243.5	7041.5	1593
0404-349_BL	T0	no		no		no	38	no	54	7833	8845	6177.5	4834	13783.5	3099	1420.5	4523	20	397.5	3918.5	99	1211	1878.5	20	848.5	2079.5	20	1299.5	3259	870	971	2771.5	1618.5	4372.5	4399.5	693.5	20419	22930	43910.5	4181	15014	6385	399	1556	20	1023	3599.5	20	320
0404-351_BL	T0	no		no		no	27	no	53	315	20	20	6785	10819.5	5041	1153.5	4203	1489	1012.5	5450.5	3625	1365	4213.5	2074	1856.5	4374.5	5768	1787.5	3700	5839	1723	3276.5	2689.5	2890.5	2704.5	2100.5	29920	26487	48510.5	4244	13031	9770	97	2313	583	1124	5216.5	2830.5	1078
0404-352_BL	T0	no		no		no	34	no	70	5981	6450	1928.5	9822	19528.5	1695	4742.5	10479	20	771.5	9711.5	20	3037	7211.5	20	3629.5	7147.5	20	3110.5	8556	3737	4610	9184.5	3800.5	12937.5	13528.5	1161.5	36960	35589	47684.5	7381	21400	4829	798	6011	20	3946	9593.5	20	1498
0404-353_BL	T0	no		no		no	34	no	70	30663	35131	32018.5	19971	27003.5	10259	9541.5	21875	19882	9057.5	29220.5	28337	6100	17072.5	15057	10509.5	25612.5	29131	11458.5	18781	25849	8130	15041.5	18250.5	10439.5	11494.5	2637.5	15002	17186	39220.5	17189	25379	20138	6340	15002	11318	8688	22238.5	20881.5	8043
0404-354_BL	T0	yes	28	no		no	27	no	47	14091	15709	10380.5	8911	21791.5	5402	2719.5	6899	1498	1519.5	6924.5	2622	1539	3408.5	20	2104.5	5477.5	3076	2425.5	4622	4008	1940	4028.5	3283.5	4619.5	5556.5	194.5	30092	28460	47653.5	9383	19684	12347	1250	3363	20	2245	5869.5	2094.5	1742
0404-355_BL	T0	no		yes	60	no		no	47	43274	45446	38485.5	31358	39444.5	18489	17172.5	30926	22725	21679.5	42602.5	32560	17329	36610.5	27689	22478.5	38648.5	34323	22692.5	26747	29513	15799	24493.5	27185.5	16840.5	21347.5	8180.5	34990	36948	45173.5	30409	37171	25462	10580	31496	22596	18975	32224.5	23906.5	18170
0404-356_BL	T0	no		yes	7	yes	27	no	53	16035	24339	28510.5	3172	4685.5	20	5914.5	13625	14209	5965.5	20456.5	20777	4956	13610.5	12864	5656.5	17585.5	18884	5267.5	10997	19690	2669	8757.5	10849.5	6389.5	7493.5	1993.5	21690	22934	41782.5	2930	5082	20	3020	10682	7863	5379	14170.5	15093.5	4480
0404-358_BL	T0	yes	0	no		no	28	no	62	2635	3445	2934.5	4441	11518.5	4568	392.5	1328	20	20	1718.5	20	206	541.5	20	186.5	554.5	214	421.5	858	535	492	1005.5	412.5	1981.5	3045.5	135.5	27706	26575	48163.5	3658	12618	9031	20	782	20	304	1049.5	20	100
0404-235_BL	T0	no		no		no	37	no	71	18541	19054	8371.5	10448	20522.5	3578	2754.5	8607	20	20	10276.5	20	2228	5298.5	20	1394.5	6579.5	744	486.5	8017	2484	1476	5783.5	4113.5	9744.5	13712.5	492.5	23282	24818	44794.5	9542	20671	11359	614	8064	20	4076	9369.5	20	1492
0404-237_BL	T0	no		yes	62	no	42	no	79	30987	35119	26682.5	13939	28051.5	9157	5648.5	19476	6838	4002.5	19758.5	9533	4408	11751.5	4562	5651.5	15071.5	11575	6031.5	13530	12215	3866	12449.5	10204.5	10341.5	12643.5	1807.5	32149	34401	47969.5	13867	27298	15883	629	10035	561	5705	17272.5	7016.5	4274
0404-238_BL	T0	no		no		no	37	no	65	37418	39364	35993.5	17533	23488.5	13154	8370.5	21810	21551	10304.5	30113.5	30146	7399	20126.5	23400	10967.5	26068.5	30636	10069.5	16897	26056	6163	13646.5	16893.5	6700.5	8544.5	5416.5	29192	29257	42650.5	17099	24716	20258	4663	16466	17582	9164	22838.5	23706.5	8301
0404-239_BL	T0	no		no		no	37	no	56	14002	15360	9753.5	9269	16633.5	4485	3247.5	7338	224	1010.5	7226.5	878	1998	4640.5	20	1696.5	4737.5	1875	1809.5	4985	3171	1562	4855.5	3526.5	7090.5	8162.5	1332.5	27770	29059	42667.5	7563	15148	6576	1294	4121	20	2718	6389.5	927.5	1319
0404-240_BL	T0	no		yes	12	yes	36	no	79	11050	15343	13140.5	8267	17520.5	3677	3584.5	9538	265	884.5	9724.5	1505	2273	5928.5	20	2167.5	7045.5	2305	2266.5	7312	3864	1716	6048.5	5048.5	7915.5	10095.5	776.5	26249	27312	43632.5	6876	18634	6673	504	5434	20	3483	7816.5	1078.5	1000
0404-241_BL	T0	no		yes	13	yes	37	no	78	20549	21408	15491.5	9112	17479.5	2385	5302.5	13287	20	805.5	12220.5	154	3580	9096.5	20	2030.5	8524.5	661	1948.5	9149	3289	2760	9091.5	5886.5	10466.5	12347.5	709.5	18595	21823	38580.5	8911	18924	4727	3431	7063	20	3843	11210.5	33.5	1104
0404-243_BL	T0	no		no		no	42	no	77	22316	26729	22324.5	11552	19940.5	2255	7926.5	14323	2391	3084.5	17508.5	6429	6603	12655.5	2209	5951.5	14812.5	9871	5233.5	13469	9914	4124	13943.5	8778.5	14267.5	17386.5	774.5	42628	46788	47096.5	12683	21554	6373	3275	11354	20	7184	16440.5	5085.5	3600
0404-279_BL	T0	no		yes	19	yes	37	no	56	30449	33658	29409.5	16722	25377.5	8475	9325.5	20309	9777	8769.5	25578.5	14821	7896	16516.5	8214	9937.5	20390.5	16901	9276.5	15782	16951	6592	15352.5	13480.5	13358.5	15683.5	2152.5	28894	28750	40891.5	15540	24851	17392	5398	16888	6585	10054	20864.5	12236.5	7670
0404-280_BL	T0	no		yes	78	no		no		12740	15347	7149.5	9106	22078.5	2014	4959.5	8395	20	892.5	6992.5	20	3279	5645.5	20	2449.5	5725.5	20	1903.5	7717	20	1230	7193.5	3381.5	11032.5	13706.5	228.5	35977	37376	51022.5	10258	20524	4815	1641	5821	20	4881	7631.5	20	2480
0404-281_BL	T0	no		no		no	36	no	57	29111	31483	17226.5	18574	23678.5	953	11293.5	19340	20	3582.5	20364.5	20	8950	15030.5	20	6633.5	15160.5	1838	5380.5	14863	3775	3882	15043.5	9567.5	21665.5	22846.5	950.5	28930	32311	39779.5	17956	26525	7417	5622	15177	20	9769	18161.5	203.5	4700
0404-282_BL	T0	no		no		no	37	no	71	7333	6823	6923.5	7087	13801.5	682	2166.5	4567	20	20	3242.5	20	2239	2377.5	20	870.5	1918.5	20	884.5	3643	20	504	3485.5	817.5	9151.5	9880.5	394.5	32459	34680	47862.5	5784	14032	3049	20	2604	20	2282	3718.5	20	737
0404-283_BL	T0	no		no		no	36	no	71	7966	6251	5238.5	4001	11006.5	20	2996.5	5952	20	20	1616.5	20	1655	2603.5	20	473.5	781.5	20	816.5	3755	20	574	4467.5	20	9265.5	12321.5	20	29094	31953	45212.5	5288	12400	20	142	2634	20	2270	4053.5	20	20
0404-284_BL	T0	no		no		no	34	no	56	8607	9836	7297.5	9701	16722.5	3066	3384.5	4760	20	20	3493.5	20	1924	2824.5	20	1348.5	2801.5	20	1396.5	4940	20	1842	6490.5	1882.5	9218.5	10136.5	800.5	25740	26249	43028.5	8170	18663	5784	473	2812	20	2434	4994.5	20	942
0404-285_BL	T0	no		no		no	37	no	64	31435	34441	31781.5	14658	25934.5	10597	6802.5	19428	10594	8737.5	25326.5	17384	7309	13794.5	13044	9214.5	16813.5	16179	8624.5	12315	17585	7427	11646.5	9900.5	12168.5	13934.5	2980.5	41068	40130	45274.5	13114	23393	19221	2376	13219	7314	8212	19647.5	13391.5	6641
0404-286_BL	T0	no		yes	60	no	34	yes	78	17191	24524	13236.5	11982	20367.5	4480	4229.5	12055	103	1671.5	12051.5	3555	3082	8145.5	1192	2161.5	8635.5	3892	2273.5	7101	4260	3213	7112.5	4722.5	10726.5	12610.5	1270.5	34850	33169	46854.5	9165	23309	10984	2046	7808	20	2377	10234.5	2988.5	328
0404-287_BL	T0	no		no		no	47	no	64	40433	43221	41804.5	19722	24959.5	13438	13905.5	27035	26914	20179.5	39104.5	40390	13295	32597.5	36230	21430.5	38062.5	39256	19852.5	23958	36037	12898	21401.5	25294.5	6812.5	9321.5	6354.5	42512	38781	51239.5	17327	23980	26524	7035	28705	30123	14532	28790.5	29180.5	16017
0404-303_BL	T0	no		no		no	37	no	79	22692	26200	17712.5	14217	20036.5	7779	5167.5	12674	1990	2991.5	13306.5	4162	2652	9196.5	1569	3013.5	9423.5	4948	3040.5	7793	4781	3316	7371.5	4183.5	9490.5	10169.5	1973.5	38450	39095	48456.5	12169	20163	14909	2118	6668	20	3583	10481.5	2821.5	2181
0404-304_BL	T0	no		no		no	36	no	62	26144	33364	15556.5	16718	25817.5	4167	8212.5	15121	20	2337.5	16674.5	20	4559	9821.5	20	4095.5	11232.5	20	2825.5	12189	20	3652	12353.5	2548.5	16041.5	20344.5	1421.5	38543	37865	44368.5	17093	24825	9811	3072	10826	20	5922	13411.5	20	2343
0404-318_BL	T0	yes	21	no		no	37	no	79	9795	7120	9416.5	5269	13810.5	20	1967.5	5637	20	20	3582.5	20	389	1644.5	20	20	1506.5	20	20	5408	20	2315	6583.5	20	10571.5	11847.5	20	28571	27883	40427.5	3302	13739	20	20	4848	20	855	4499.5	20	20
0404-319_BL	T0	no		yes	16	yes	37	no	56	20561	26954	23870.5	14193	21586.5	11875	3945.5	12527	5457	2565.5	16398.5	9946	3171	8505.5	5882	3176.5	9612.5	11275	2867.5	8477	11180	2919	7448.5	5375.5	6951.5	8788.5	2421.5	34051	34747	49822.5	12248	23267	18443	1138	6945	4743	3708	11631.5	7208.5	1742
0404-320_BL	T0	no		no		no	34	no		10517	12999	14379.5	3911	8934.5	4723	20	2373	1180	20	2390.5	2488	570	1119.5	1027	20	2105.5	4845	1774.5	4120	6074	2067	3030.5	2129.5	3274.5	4118.5	564.5	21688	18212	42791.5	4588	9733	11124	20	20	20	329	3110.5	3010.5	20
0404-321_BL	T0	no		no		no	37	no	62	9923	14335	13978.5	4392	9769.5	1460	3434.5	6993	3413	1808.5	8900.5	6291	1359	5666.5	3149	2149.5	7881.5	10020	2890.5	6588	9458	1872	5909.5	6606.5	5558.5	5798.5	49.5	40339	36261	50381.5	4113	10643	4153	547	4500	1932	2305	6989.5	6275.5	1160
0404-322_BL	T0	no		no		no	42	no	77	21943	26549	23444.5	13653	19001.5	3420	7409.5	14084	3648	3395.5	13700.5	6106	4440	8601.5	2357	4325.5	12071.5	7465	4497.5	10466	10015	3392	10023.5	7263.5	12059.5	13785.5	698.5	25905	26277	41373.5	13011	20720	8326	2979	7476	20	5922	12612.5	4086.5	1976
0404-323_BL	T0	no		yes	7	yes	36	no	62	30702	35758	27014.5	14469	24860.5	4458	9496.5	18199	9431	6206.5	24288.5	16184	7584	13715.5	5282	6633.5	18664.5	15790	7129.5	15959	16736	3958	13913.5	13115.5	11976.5	17596.5	2238.5	29377	33000	44188.5	15341	26153	12852	3569	14506	5623	7416	19496.5	11666.5	5897
0404-324_BL	T0	no		no		no	37	no	64	25245	32235	28744.5	17851	26332.5	10503	6693.5	16407	11209	4506.5	19734.5	17662	3943	11054.5	6476	4963.5	14860.5	16926	5679.5	12396	17252	3925	10357.5	9479.5	10036.5	11342.5	1391.5	29915	29661	46688.5	15568	23938	15579	2353	10082	4391	6384	15714.5	12301.5	3832
0404-325_BL	T0	no		yes	5	yes	22	no	56	24154	29171	26969.5	9600	17817.5	2258	8088.5	16253	6898	4340.5	19466.5	10896	5347	13993.5	5868	5508.5	16473.5	12139	5324.5	13253	13828	5031	11655.5	10104.5	12452.5	14238.5	2001.5	26438	28276	40174.5	10105	19607	7694	1870	10271	1492	6925	15918.5	8482.5	4520
0404-326_BL	T0	no		yes	19	yes	36	no	62	17765	17673	14805.5	13602	25937.5	1300	5472.5	12621	20	20	8297.5	20	1938	5210.5	20	20	4818.5	20	20	9250	20	1740	9152.5	20	14872.5	18744.5	20	16617	18030	38732.5	12587	23662	7300	1090	5350	20	3769	10173.5	20	20
0404-327_BL	T0	no		yes	19	yes	44	no	78	10080	13484	9802.5	12464	20841.5	9369	1573.5	4785	20	20	4826.5	1439	594	1492.5	20	483.5	2076.5	1656	719.5	2242	2565	1120	2678.5	901.5	7207.5	9294.5	1824.5	37298	39276	49942.5	10265	20661	14814	376	1730	20	690	4831.5	20	51
0404-328_BL	T0	no		yes	12	yes	36	no	79	11606	16922	7086.5	9007	17529.5	1105	20	7591	20	83.5	5522.5	20	2389	5693.5	20	307.5	10378.5	20	494.5	5863	430	763	5820.5	2934.5	13014.5	14397.5	302.5	26718	22233	42838.5	6509	17600	6478	20	7265	20	1645	5202.5	20	845
0404-329_BL	T0	no		yes	19	yes	41	no	62	7621	5831	5917.5	9475	14760.5	7977	818.5	2869	20	725.5	3511.5	20	899	1737.5	20	454.5	2696.5	20	20	1873	20	829	3472.5	708.5	8087.5	7309.5	650.5	36060	27245	47333.5	7569	15293	11948	2120	2696	20	1431	3605.5	20	414
0404-330_BL	T0	no		no		no	36	no	71	35320	36593	29770.5	15066	21095.5	7329	11622.5	20466	18456	13218.5	27959.5	22964	9539	22030.5	19655	13055.5	26155.5	24813	11927.5	16678	22662	7162	14877.5	19433.5	14652.5	13818.5	3375.5	39681	36426	41559.5	15814	28330	14475	7125	15964	13648	10859	23020.5	20161.5	12747
0404-331_BL	T0	no		no		no	37	no	64	43921	44806	38315.5	23180	32660.5	14823	18922.5	32539	24840	24226.5	40436.5	36133	21664	37361.5	34087	24847.5	40430.5	34624	22035.5	31041	33079	15149	28597.5	27958.5	20511.5	23293.5	6727.5	44740	46701	48499.5	21168	36279	19294	11264	30172	28270	19269	33955.5	26628.5	22129
0404-332_BL	T0	no		no		no	40	no	56	39709	41948	34230.5	29703	34354.5	20356	12074.5	23242	15248	11541.5	31502.5	24872	9766	23781.5	16989	12752.5	27518.5	25742	10820.5	20366	23299	8072	16783.5	19236.5	22781.5	20687.5	3183.5	45511	38890	46212.5	25788	37036	24222	9241	23166	15150	13712	25814.5	17140.5	10634
0404-333_BL	T0	no		no		no		no		33000	33460	33592.5	22966	26795.5	16742	8327.5	17111	10763	8440.5	23718.5	17701	7699	16458.5	12290	7034.5	19669.5	20969	8323.5	14497	18533	5292	14896.5	12969.5	15660.5	15174.5	2719.5	46142	42389	47058.5	21095	32066	27055	4043	16713	7403	8094	18494.5	11969.5	7240
0404-335_BL	T0	no		no		no		no		12382	15193	11921.5	11744	18517.5	5660	992.5	4780	20	241.5	7433.5	20	281	4870.5	20	20	4247.5	20	694.5	3976	20	1391	3753.5	1051.5	13230.5	11908.5	1583.5	31310	24636	41833.5	9064	22380	10851	1588	2828	20	1111	6383.5	20	229
0404-336_BL	T0	no		no		no	36	no	62	16985	23447	19438.5	15130	22116.5	13661	3855.5	7767	4837	2316.5	10269.5	8408	2634	6229.5	5886	1239.5	4782.5	9521	1205.5	3565	8635	677	2792.5	2851.5	8478.5	8444.5	1902.5	41861	31814	47903.5	12982	24097	26268	1976	6823	4391	2954	8618.5	7760.5	2414
0404-339_BL	T0	no		yes	52	no	18	yes	68	17579	23560	8083.5	15355	21874.5	918	6015.5	11328	20	2352.5	15635.5	20	3437	11229.5	20	21.5	12393.5	1408	2676.5	9782	1696	2845	10906.5	8880.5	23577.5	25091.5	1921.5	30305	30568	35222.5	8826	19637	6269	4179	15508	20	5917	15619.5	20	246
0404-350_BL	T0	no		yes	3	yes	27	no	60	7890	10657	7065.5	6074	11025.5	2499	1915.5	4841	465	2165.5	5886.5	2403	1416	4153.5	1163	1076.5	5309.5	3330	1011.5	4071	3544	408	3218.5	2828.5	7492.5	8248.5	1454.5	34441	28720	44877.5	4831	10938	4844	2024	4558	898	2945	5155.5	1989.5	1019
0404-362_BL	T0	no		yes	11	yes	38	no	70	9519	7991	4092.5	8829	17042.5	1520	2267.5	4103	20	20	1310.5	20	879	387.5	20	20	20	20	20	2680	20	20	3317.5	20	10119.5	10010.5	20	36976	33840	42159.5	7177	19089	3545	480	816	20	919	2895.5	20	20
0404-363_BL	T0	no		no		no	27	no	55	11022	13425	9322.5	11200	15573.5	5906	1899.5	4622	20	1213.5	5093.5	20	2001	3533.5	20	366.5	4526.5	20	737.5	3928	558	26	3665.5	2317.5	8717.5	9884.5	1170.5	31065	24600	43735.5	8523	18252	11291	363	2476	20	2024	4802.5	20	810
0404-364_BL	T0	no		yes	20	yes	34	no	63	28239	34214	34691.5	7505	13443.5	5722	6793.5	14501	16438	9127.5	21825.5	25442	7106	18036.5	18575	9454.5	21095.5	23742	7858.5	14113	22786	4949	11484.5	14033.5	6902.5	7525.5	2032.5	28768	24234	43340.5	7725	15201	11024	3969	11888	11296	7482	17391.5	19553.5	7658
0404-365_BL	T0	no		no		no	33	no	77	8304	8414	8593.5	7505	11152.5	2359	1818.5	3014	20	469.5	4448.5	559	847	2142.5	20	946.5	2852.5	528	580.5	3089	223	222	3421.5	1469.5	8369.5	8433.5	48.5	30563	25146	42119.5	5428	12337	6355	1363	1910	20	982	3408.5	876.5	696
0404-244_BL	T0	no		yes	5	yes	42	no		4693	7726	2997.5	5917	13751.5	5828	350.5	2562	20	589.5	3676.5	784	169	2100.5	373	425.5	2459.5	1096	581.5	1698	887	20	1510.5	1336.5	2529.5	2451.5	509.5	33648	24962	50443.5	5114	14161	13507	563	2342	471	816	2902.5	487.5	576
0404-245_BL	T0	no		no		no	37	no	69	8599	7133	6849.5	7456	19424.5	1195	3661.5	5336	20	20	2906.5	20	643	3866.5	20	803.5	2975.5	20	509.5	6775	20	211	7814.5	20	13732.5	14924.5	746.5	12723	13917	38691.5	8873	20417	2558	1060	3642	20	2323	6184.5	20	20
0404-246_BL	T0	no		no		no	36	no	56	19809	20184	19092.5	13715	26334.5	7609	5048.5	9755	20	1497.5	10210.5	2169	3250	7182.5	20	3044.5	9934.5	2454	3232.5	10944	3795	1235	10399.5	3297.5	13852.5	17288.5	1865.5	31555	29087	45192.5	10235	27072	14083	2172	4709	20	3088	9586.5	878.5	2351
0404-247_BL	T0	no		yes	41	no		yes	62	16558	18014	13284.5	9493	18984.5	6387	3027.5	7749	20	2219.5	7953.5	20	2718	5505.5	20	1468.5	6353.5	835	1580.5	7298	1775	712	8299.5	3331.5	11980.5	13960.5	678.5	28101	26747	46371.5	9675	19177	8409	605	4917	20	5572	8570.5	20	859
0404-248_BL	T0	no		yes	8	yes	37	no	62	7980	10641	6127.5	9292	18595.5	12439	657.5	3627	20	183.5	3431.5	20	602	1606.5	20	217.5	1504.5	98	304.5	1954	231	20	2086.5	764.5	4110.5	3635.5	335.5	50731	52540	58704.5	7710	19249	17201	242	1829	20	494	3543.5	20	213
0404-249_BL	T0	no		yes	32	no		yes	56	6440	7701	6146.5	6452	15668.5	6524	721.5	2443	20	119.5	3051.5	718	652	1033.5	20	119.5	1574.5	1462	223.5	2309	1550	267	1747.5	1064.5	3767.5	4603.5	443.5	10417	13032	36792.5	4106	17091	12164	897	1794	20	557	2333.5	20	79
0404-250_BL	T0	no		no		no	37	no	65	8442	11766	14204.5	4576	11762.5	7049	1270.5	5284	5146	653.5	6481.5	6513	1087	3292.5	5079	593.5	4822.5	7122	590.5	3548	7353	206	2508.5	2989.5	1995.5	2452.5	1479.5	22150	18246	47576.5	3231	13173	10974	584	3144	3075	920	4943.5	6881.5	133
0404-251_BL	T0	no		no		no	37	no	56	3130	2470	1682.5	3935	9741.5	562	1071.5	600	20	430.5	992.5	20	1386	664.5	20	20	1030.5	20	232.5	1430	20	320	1725.5	386.5	3495.5	5597.5	524.5	30776	27102	48716.5	2714	9002	1728	1052	1866	20	1522	1313.5	20	465
0404-252_BL	T0	no		yes	66	no	36	no	62	4060	6356	2719.5	2353	7228.5	1493	1002.5	1726	20	197.5	4288.5	300	20	2355.5	20	20	3062.5	1323	64.5	1325	1112	20	1141.5	1374.5	5750.5	4116.5	280.5	15148	14802	40120.5	2193	5102	5736	92	4030	1010	545	3794.5	370.5	20
0404-253_BL	T0	no		no		no	27	no	78	9804	14155	10989.5	10593	15506.5	10880	1073.5	4535	1720	938.5	6928.5	6634	477	3915.5	2736	1217.5	4670.5	6577	20	20	6451	629	2896.5	2443.5	3722.5	4150.5	1480.5	19744	17909	43430.5	8620	19099	18095	323	2524	1231	603	5362.5	4814.5	794
0404-254_BL	T0	no		yes	21	yes		no		2978	3081	5344.5	4862	10452.5	601	1081.5	586	20	20	944.5	20	1126	249.5	20	20	20	20	20	1688	20	20	2664.5	20	9931.5	8906.5	1273.5	16799	18625	43964.5	4337	12452	4886	20	561	20	637	1642.5	20	20
0404-255_BL	T0	no		no		no	36	no	62	10970	12106	8487.5	10391	17764.5	5745	2109.5	6080	305	1423.5	7168.5	1206	1418	5321.5	20	1351.5	5990.5	2833	894.5	6368	3560	519	6114.5	2699.5	10137.5	8785.5	441.5	38583	35530	51159.5	7458	18962	12058	953	3493	20	1306	7101.5	1343.5	874
0404-256_BL	T0	no		yes	15	yes		no	56	4607	3593	2453.5	5029	10907.5	2015	347.5	2783	20	46.5	1188.5	20	1225	1910.5	20	121.5	1517.5	20	25.5	3457	20	133	3678.5	20	7378.5	7141.5	699.5	29555	26538	47193.5	4337	12481	5347	20	1273	20	895	2287.5	20	20
0404-257_BL	T0	no		no		no		no		14410	13690	8733.5	9196	19340.5	2848	4270.5	5017	20	2052.5	4256.5	20	3197	5107.5	20	1711.5	4074.5	20	644.5	7521	20	1000	8057.5	20	16767.5	16284.5	20	30785	30496	46353.5	12435	23408	6186	1701	4517	20	3826	6849.5	20	1776
0404-258_BL	T0	no		yes	58	no	36	no	56	9346	11939	9374.5	7962	17212.5	4340	836.5	4639	20	1036.5	4858.5	20	1173	3097.5	20	865.5	3326.5	225	897.5	3061	1119	546	3218.5	969.5	5054.5	6480.5	245.5	10290	13862	37042.5	7580	17629	12766	644	2333	20	1171	4258.5	20	804
0404-261_BL	T0	no		yes	5	yes	37	no	56	20	20	65.5	38	70.5	20	20	20	20	20	20	20	20	20	20	20	20	20	20	20	20	20	20	20	115.5	153.5	20	21	59	95.5	34	44	20	20	20	20	20	20	20	20
0404-262_BL	T0	no		yes	12	yes	36	no	62	30	43	91.5	78	151.5	20	20	20	20	20	20	20	20	20	20	20	20	20	20	20	20	20	20	20	247.5	281.5	20	42	77	154.5	74	121	20	20	20	20	21	24.5	20	20
0404-263_BL	T0	no		no		no	34	no	56	205	34	141.5	152	481.5	20	20	20	20	20	20	20	20	20	20	20	20	20	20	26	20	20	20	20	545.5	473.5	20	55	151	400.5	300	424	20	20	20	20	44	20	20	20
0404-264_BL	T0	no		no		no	43	no	76	135	103	37.5	163	468.5	20	20	27	20	20	20	20	37	20	20	20	20	20	20	32	20	20	36.5	20	203.5	125.5	20	142	232	478.5	101	424	31	20	20	20	20	20	20	20
0404-265_BL	T0	no		yes	21	yes	43	no	69	139	72	208.5	61	219.5	144	20	73	27	20	55.5	20	34	38.5	20	20	21.5	20	20	62	20	20	20	20	87.5	102.5	20	57	148	268.5	70	331	211	20	26	20	20	85.5	20	20
0404-266_BL	T0	no		no		no		no		62	96	114.5	20	20	20	20	27	30	30.5	20	29	43	20	20	20	20	20	20	20	23	20	20	20	20	44.5	20	21	68	132.5	20	20	80	20	20	20	20	20	26.5	20
0404-267_BL	T0	no		no		no	43	no	76	39	53	54.5	20	48.5	20	20	20	20	20	20	22	20	20	20	20	20	20	20	20	20	20	20	20	20	31.5	20	20	63	84.5	25	20	20	20	20	35	20	20	20	20
0404-268_BL	T0	no		no		no	43	no		5158	11924	2510.5	6781	11879.5	20	2133.5	1579	20	20	5488.5	20	664	4102.5	20	20	4697.5	20	970.5	3855	20	20	4338.5	20	12601.5	16125.5	20	32382	29509	43745.5	5766	11972	4437	20	2334	20	633	6043.5	20	20
0404-269_BL	T0	no		no		no	40	no	58	5520	7137	10362.5	4408	8994.5	20	876.5	2128	20	20	2518.5	1797	458	1377.5	418	669.5	2025.5	2964	941.5	3002	3361	899	2789.5	522.5	8455.5	7232.5	546.5	15896	16272	37493.5	3665	9253	1380	181	874	20	20	2448.5	2610.5	20
0404-270_BL	T0	no		no		no	37	no	62	6186	10071	16565.5	2141	7369.5	20	20	2147	668	62.5	2391.5	4316	1357	4402.5	2289	1918.5	5403.5	7532	4544.5	3973	7205	2740	6663.5	3371.5	6505.5	7532.5	1902.5	33393	37237	37667.5	2547	7430	1008	20	20	20	338	3961.5	2904.5	20
0404-271_BL	T0	no		yes	53	no	36	yes	62	7609	5002	13912.5	7019	10025.5	20	20	2052	20	894.5	3729.5	20	4031	1781.5	20	1458.5	4702.5	20	2613.5	6760	617	1260	8975.5	2572.5	12625.5	11365.5	538.5	21703	16946	26317.5	7857	11172	20	20	1235	20	2954	2770.5	20	632
0404-272_BL	T0	no		no		no	34	no		9766	11714	17980.5	9653	13044.5	6796	20	3117	991	181.5	3921.5	3916	20	2237.5	791	2192.5	3281.5	5132	3316.5	3260	6095	2074	3961.5	1725.5	5164.5	6487.5	970.5	29207	21605	35652.5	9374	16018	14435	20	212	20	138	4271.5	1742.5	293
0404-273_BL	T0	no		no		no		no		31938	39654	39850.5	7481	11504.5	8916	6754.5	15961	26111	13321.5	29095.5	34744	10722	23926.5	32404	16500.5	29616.5	36485	14073.5	18165	32493	10244	14999.5	20789.5	5144.5	6513.5	5857.5	34654	28822	43749.5	6659	13583	17500	4009	15910	27683	10093	19793.5	28392.5	13589
0404-274_BL	T0	no		no		no	44	no	71	22863	31019	37451.5	2390	5353.5	607	4461.5	12684	20163	9217.5	18193.5	32426	9139	17828.5	28064	10688.5	23202.5	32665	9097.5	17788	27956	5451	12730.5	17286.5	1716.5	2736.5	672.5	23760	18742	37263.5	1329	4858	4139	833	11085	18323	5025	17299.5	22068.5	6468
0404-275_BL	T0	no		no		no	27	no	56	1295	2692	3585.5	1408	5171.5	1967	20	258	20	20	621.5	20	20	20	20	20	20	41	52.5	194	812	125	211.5	20	1954.5	1664.5	318.5	24912	19922	41238.5	1317	5658	4988	20	20	20	20	20	20	20
0404-276_BL	T0	no		no		no	42	no	69	14689	19964	10016.5	10913	20828.5	6331	2229.5	8262	1495	2150.5	8028.5	4444	2445	4362.5	2983	2904.5	4521.5	5375	2687.5	4018	6375	3087	3511.5	3152.5	5616.5	5982.5	631.5	11905	14113	33108.5	11082	21182	12013	1297	3457	20	2254	6720.5	5207.5	1787
0404-277_BL	T0	no		no		no	48	no		6928	6955	566.5	7059	12706.5	1481	3507.5	5854	20	2358.5	4046.5	20	3312	3536.5	20	2353.5	2602.5	20	2926.5	4509	20	2796	4057.5	2943.5	8827.5	10807.5	772.5	19247	20499	42252.5	4404	12995	194	2436	3835	20	3014	5596.5	20	2888
0404-278_BL	T0	no		yes	8	yes	37	no	56	20709	27706	23069.5	11659	18686.5	4686	5928.5	15368	10557	5717.5	17501.5	15923	4644	12014.5	10595	7859.5	15815.5	20220	7427.5	11094	17775	5679	9663.5	10738.5	7033.5	8334.5	2554.5	20849	21914	44044.5	9704	19902	8346	2692	9127	4953	5229	14715.5	13370.5	4852
0404-289_BL	T0	no		yes	77	no	34	no	77	9327	10820	6332.5	7804	13751.5	2288	3029.5	7998	988	3950.5	7756.5	1328	4152	6387.5	62	3862.5	6352.5	3283	3840.5	7007	4208	3295	7056.5	3700.5	6595.5	9357.5	510.5	13173	16326	38756.5	6021	13172	1308	1960	5188	20	4340	8382.5	2242.5	3856
0404-288_BL	T0	no		yes	14	yes	36	no	56	13091	16019	14593.5	9111	15652.5	869	6060.5	11518	2748	5075.5	11798.5	6045	4199	8340.5	2720	4526.5	9064.5	6818	4647.5	9190	7872	5520	8899.5	8065.5	9024.5	11215.5	855.5	22281	24966	41942.5	8926	17573	2286	3831	7797	20	5223	11205.5	5515.5	4307
0404-291_BL	T0	no		no		no	36	no	56	17652	24079	19513.5	8979	13662.5	3666	4125.5	13895	7506	3007.5	15465.5	9781	2649	9299.5	5142	4776.5	11375.5	11127	3925.5	9739	13110	3978	7257.5	8072.5	6370.5	8271.5	1077.5	17860	17746	36366.5	6420	15558	6375	1865	7045	350	4440	13555.5	6900.5	3708
0404-292_BL	T0	no		no		no	34	no	56	24386	31772	30623.5	9271	15497.5	7084	5869.5	16889	17154	7409.5	22985.5	25465	5550	18241.5	20177	7907.5	22511.5	29330	6851.5	13566	24187	4880	10274.5	13911.5	3085.5	4236.5	1855.5	16848	18163	41648.5	9401	16600	11728	3130	11805	11897	5864	18367.5	19502.5	6717
0404-293_BL	T0	no		yes	12	yes	40	no	64	14441	21644	12623.5	8886	14618.5	6203	3370.5	7849	3922	2856.5	8174.5	6585	2467	5783.5	4789	3133.5	6288.5	7737	2086.5	4387	6578	2578	4427.5	4088.5	4540.5	5282.5	773.5	11862	12833	30883.5	10244	15334	10515	810	4157	2674	3210	7075.5	6226.5	3342
0404-294_BL	T0	no		yes	2	yes		no		11772	15324	6910.5	10230	17328.5	3633	4466.5	7808	499	2928.5	7275.5	617	2473	5275.5	1107	2996.5	4857.5	2800	3718.5	5511	3403	4596	5209.5	3447.5	7893.5	9707.5	1570.5	24889	23447	44392.5	7905	18845	7981	2743	4894	20	3434	6986.5	2471.5	2874
0404-295_BL	T0	no		yes	29	yes	42	no	72	10034	8847	3357.5	8800	18245.5	583	6853.5	9175	20	2938.5	5944.5	20	3894	5661.5	20	4095.5	4165.5	20	4013.5	7868	2522	5004	7304.5	3359.5	12594.5	15074.5	1300.5	16385	17961	40225.5	8661	19334	20	3645	4424	20	5048	7458.5	20	3730
0404-296_BL	T0	no		yes	74	no	34	no	56	12687	15491	10135.5	8691	15388.5	2627	4454.5	7842	1669	3207.5	7718.5	2244	3108	5553.5	413	3664.5	5398.5	3520	3893.5	5836	4942	4235	5316.5	4188.5	7699.5	9174.5	1498.5	17858	19714	41338.5	7269	16112	5225	2747	4349	20	4016	7094.5	2559.5	2858
0404-297_BL	T0	no		no		no	47	no		13425	19895	7426.5	9632	15252.5	7592	1765.5	7641	2200	1212.5	8254.5	5391	1114	4246.5	3364	1329.5	3375.5	5290	1526.5	3623	7497	1530	3051.5	2549.5	2776.5	3541.5	938.5	31094	29510	46902.5	9972	17466	11736	859	2952	648	1426	6227.5	4428.5	987
0404-298_BL	T0	no		yes	73	no	37	no	82	15534	19880	12096.5	10770	17309.5	4588	4291.5	10052	2209	3185.5	9873.5	4152	3323	7179.5	2400	4153.5	7538.5	5507	4114.5	6257	6130	3671	5532.5	4770.5	6582.5	7955.5	1076.5	14608	16948	39489.5	8275	18204	9051	1961	5606	649	3984	8790.5	3019.5	3095
0404-299_BL	T0	no		no		no	37	no	62	12167	16177	5330.5	6453	14035.5	596	5605.5	12377	1004	3478.5	12560.5	2697	4299	9332.5	1771	3959.5	10455.5	4044	4200.5	8927	6031	4205	9168.5	6910.5	10819.5	12181.5	20	8840	11211	27168.5	6593	15000	1828	5799	11378	2686	3980	12191.5	3675.5	4495
0404-300_BL	T0	no		no		no	40	no	56	156	243	231.5	373	726.5	273	105.5	195	20	50.5	157.5	84	58	117.5	28	86.5	102.5	99	85.5	142	143	80	120.5	98.5	88.5	149.5	20	828	1079	2303.5	235	722	381	90	98	20	97	149.5	42.5	32
0101-001_BL	T0	yes	0	no		no	34	no	62	580	490	489.5	1830	6880.5	1243	499.5	197	20	122.5	147.5	20	553	20	20	636.5	84.5	20	389.5	377	20	710	782.5	424.5	1158.5	1191.5	20	3055	9185	19633.5	1716	5905	3590	149	190	20	589	460.5	20	230
0101-002_BL	T0	yes	0	no		no	34	no	62	732	680	474.5	739	3160.5	1517	132.5	536	99	116.5	561.5	132	141	335.5	72	158.5	474.5	188	139.5	314	366	220	384.5	221.5	181.5	38.5	20	10445	12435	37134.5	819	3634	2774	161	209	20	147	441.5	44.5	102
0101-003_BL	T0	yes	0	yes	13	yes	35	no	62	2092	1336	778.5	3545	8064.5	2713	1048.5	682	20	20	892.5	20	310	562.5	20	266.5	430.5	20	149.5	956	20	716	1374.5	683.5	1726.5	2319.5	20	20	1566	845.5	3396	7642	3977	415	583	20	688	665.5	20	20
0101-004_BL	T0	no		no		no	36	no	64	6665	6675	5382.5	3812	9058.5	3735	1055.5	3660	1805	1146.5	4909.5	2792	741	3121.5	1974	1110.5	3781.5	3662	1143.5	2748	2970	947	2121.5	1951.5	1333.5	1515.5	193.5	15870	14911	40185.5	4673	9592	7235	516	1605	1118	1118	3835.5	2366.5	619
0101-005_BL	T0	no		no		no	35	no	62	2728	3045	1322.5	3324	11042.5	3110	583.5	1278	20	233.5	1563.5	20	227	775.5	20	186.5	1270.5	20	393.5	1190	479	367	1230.5	558.5	1667.5	1633.5	989.5	27379	23709	44651.5	2371	8740	4302	163	685	20	648	1140.5	20	20
0101-006_BL	T0	no		yes	14	yes	35	no	62	5466	10075	9033.5	4530	11548.5	2818	1872.5	5448	3562	2102.5	5836.5	6035	1726	3477.5	3776	2028.5	6409.5	7073	1706.5	4696	7425	1565	3771.5	3864.5	2585.5	3528.5	20	12202	15494	38369.5	2122	13114	4439	1180	3180	1576	2025	4774.5	5656.5	1306
0101-007_BL	T0	no		no		no	34	no	64	772	1763	916.5	881	5554.5	2023	20	491	160	80.5	918.5	428	139	186.5	213	59.5	459.5	686	20	597	804	143	429.5	464.5	172.5	297.5	20	3080	6179	12232.5	869	4870	3707	25	222	140	20	607.5	526.5	20
0101-008_BL	T0	no		yes	66	no	35	no	62	1382	1652	1619.5	1640	4706.5	2492	307.5	683	138	552.5	779.5	295	437	682.5	20	609.5	770.5	487	447.5	972	1177	460	861.5	977.5	756.5	1512.5	65.5	1538	3391	4947.5	2008	6107	3641	333	206	20	564	847.5	245.5	737
0101-009_BL	T0	no		no		no	35	no	65	696	1340	792.5	285	4071.5	683	20.5	251	20	20	302.5	173	20	72.5	20	20	64.5	63	20	94	134	20	53.5	83.5	138.5	233.5	20	219	1015	1732.5	251	3534	1669	20	20	20	20	147.5	20	20
0101-010_BL	T0	yes	0	no		no	34	no	64	535	822	249.5	839	2338.5	541	86.5	119	20	25.5	20	20	20	20	20	20	20	20	20	20	20	20	20	20	806.5	937.5	146.5	311	652	1111.5	299	1297	752	20	20	20	32	69.5	20	20
0101-011_BL	T0	no		yes	14	yes	42	no	68	1300	1600	689.5	1370	4717.5	1142	100.5	141	20	20	206.5	20	58	39.5	20	34.5	115.5	20	57.5	81	20	22	117.5	81.5	889.5	1363.5	20	7948	9680	16926.5	1120	2836	1584	38	213	20	65	58.5	20	52
0101-012_BL	T0	yes	0	no		no	35	no	64	905	1474	885.5	457	3879.5	705	34.5	383	50	20	591.5	20	27	179.5	74	175.5	305.5	312	32.5	283	300	20	273.5	302.5	325.5	472.5	35.5	6301	10174	22131.5	482	2327	1061	56	57	20	127	437.5	171.5	82
0101-013_BL	T0	yes	0	no		no	35	no	64	446	248	87.5	589	1136.5	80	137.5	81	20	81.5	134.5	20	56	20	20	82.5	92.5	20	151.5	151	20	24	213.5	183.5	379.5	228.5	20	2124	4172	6664.5	307	1013	427	142	20	20	143	154.5	20	83
0101-014_BL	T0	no		no		no	35	no	63	522	336	20	883	1977.5	25	458.5	250	20	181.5	131.5	20	115	340.5	20	99.5	182.5	20	50.5	512	20	256	477.5	283.5	1187.5	972.5	20	4174	9585	21310.5	637	1496	844	423	77	20	515	194.5	20	20
0101-015_BL	T0	no		no		no	32	no	66	809	1237	701.5	682	2289.5	802	20	116	20	20	166.5	64	20	40.5	20	20	85.5	59	81.5	63	50	20	60.5	20	231.5	267.5	38.5	708	1702	2496.5	638	2349	1248	20	20	20	70	53.5	20	20
0101-016_BL	T0	no		yes	14	yes	30	no	67	259	419	299.5	445	1404.5	23	121.5	98	20	29.5	88.5	20	61	66.5	20	22.5	34.5	20	52.5	48	20	23	99.5	22.5	722.5	931.5	102.5	423	1182	1562.5	364	1024	421	63	20	20	20	20	20	20
0101-017_BL	T0	no		no		no	32	no	62	240	241	189.5	565	1183.5	275	161.5	50	20	20	141.5	242	88	44.5	20	159.5	176.5	20	23.5	165	53	65	117.5	107.5	297.5	387.5	93.5	848	1817	1789.5	461	1730	1084	20	41	35	116	20.5	20	59
0101-018_BL	T0	no		no		no	32	no	60	773	1647	684.5	1556	6424.5	3219	171.5	612	236	70.5	614.5	504	117	387.5	199	144.5	694.5	508	179.5	377	541	206	449.5	255.5	272.5	318.5	70.5	2161	4330	7646.5	1812	5941	3262	89	168	188	100	586.5	259.5	107
0101-019_BL	T0	no		no		no	32	no	60	768	803	735.5	1343	4562.5	2029	228.5	506	20	125.5	548.5	269	203	334.5	20	157.5	420.5	417	188.5	299	317	81	382.5	174.5	390.5	464.5	120.5	3865	7337	14010.5	1289	4820	2896	118	265	20	215	384.5	20	140
0101-020_BL	T0	no		no		no	32	no	60	1391	1460	652.5	4052	11292.5	6174	682.5	1619	20	20	907.5	20	276	471.5	20	20	376.5	20	233.5	831	20	318	917.5	20	1030.5	1649.5	141.5	3384	7414	14895.5	4263	11862	9438	194	196	20	363	635.5	20	367
0101-021_BL	T0	no		no		no	32	no	60	1276	1016	1464.5	2474	7393.5	1829	1173.5	1159	20	246.5	545.5	20	661	471.5	20	311.5	190.5	20	542.5	1001	20	624	974.5	20	1822.5	2472.5	108.5	3021	5711	10277.5	3108	8586	5217	247	444	20	627	620.5	20	20
0101-022_BL	T0	no		no		no	32	no	60	259	326	196.5	638	2080.5	786	104.5	175	20	44.5	144.5	20	93	127.5	20	84.5	64.5	20	66.5	157	47	87	116.5	64.5	183.5	258.5	36.5	488	942	1789.5	556	3237	1511	57	172	20	111	216.5	20	20
0101-023_BL	T0	no		no		no	34	no	62	1086	1328	797.5	1718	7815.5	2064	67.5	466	119	35.5	697.5	210	108	243.5	43	104.5	501.5	324	24.5	403	414	44	383.5	285.5	168.5	386.5	49.5	588	1129	2168.5	1117	7175	5619	60	257	182	115	556.5	197.5	20
0101-024_BL	T0	no		yes	12	yes	32	no	60	314	207	222.5	653	3027.5	1631	168.5	63	20	94.5	48.5	20	189	20	20	20	55.5	20	170.5	133	20	278	146.5	20	325.5	645.5	54.5	811	1405	3252.5	695	2975	2261	45	64	20	233	20	20	111
0101-025_BL	T0	no		no		no	28	no	56	20	85	228.5	183	1208.5	246	20	146	135	57.5	98.5	41	20	20	208	49.5	20	20	48.5	135	20	20	85.5	204.5	93.5	155.5	20	2624	5114	7265.5	210	1384	701	111	56	55	45	36.5	119.5	20
0101-026_BL	T0	no		no		no	41	no	69	365	501	562.5	595	3515.5	1402	148.5	400	310	220.5	666.5	874	179	408.5	550	233.5	1063.5	1165	264.5	610	1086	171	569.5	727.5	92.5	110.5	93.5	338	922	1362.5	642	3677	2408	67	253	224	170	537.5	594.5	251
0101-027_BL	T0	no		yes	11	yes	32	no	60	143	168	111.5	430	3652.5	736	29.5	86	20	20	86.5	20	49	57.5	20	20.5	37.5	20	20	104	20	32	111.5	55.5	72.5	110.5	20	1937	3905	6707.5	445	3280	2633	20	29	20	24	79.5	20	27
0101-028_BL	T0	no		no		no	32	no	60	317	404	293.5	1945	6370.5	2629	21.5	197	20	63.5	245.5	135	58	82.5	158	20	171.5	514	92.5	175	343	20	161.5	114.5	212.5	158.5	20	7205	11351	33152.5	2056	6357	5073	20	23	20	27	199.5	20	20
0101-029_BL	T0	no		no		no	32	no	60	1099	1184	3094.5	936	4539.5	1705	353.5	799	1073	405.5	1533.5	2250	314	930.5	1597	382.5	2004.5	3538	515.5	1205	3007	20	1101.5	1339.5	101.5	268.5	141.5	3533	6389	12336.5	828	4376	3535	155	416	749	707	1416.5	2511.5	368
0101-030_BL	T0	no		no		no	31	no	59	88	80	73.5	329	1982.5	392	32.5	77	20	20	106.5	20	20	56.5	20	20	25.5	20	37.5	146	20	20	100.5	20	138.5	125.5	45.5	3367	8065	15512.5	215	1683	1061	20	43	20	20	45.5	20	42
0101-031_BL	T0	no		yes	53	no	33	yes	73	72	84	113.5	232	1717.5	269	82.5	71	37	91.5	130.5	108	20	78.5	20	20	68.5	73	38.5	110	68	78	161.5	66.5	20	20	20	710	1745	2739.5	477	2209	880	20	20	52	38	94.5	30.5	20
0101-032_BL	T0	no		yes	14	yes	32	no	60	20	20	20	185	540.5	214	20	20	20	20	20	20	20	20	20	50.5	20	20	20	106	20	20	20	32.5	92.5	277.5	20	208	303	1326.5	249	593	709	20	20	20	20	20	20	68
0101-033_BL	T0	no		no		no	34	no	62	20	20	20	1516	5502.5	2568	20	20	20	20	20	20	20	20	20	20	20	20	58.5	20	230	77	20	20	742.5	1123.5	535.5	1747	4634	8895.5	2278	8332	2098	20	20	20	20	20	20	20
0101-034_BL	T0	no		no		no	32	no	60	33	20	20	81	376.5	443	21.5	20	23	20	32.5	20	20	23.5	40	20	20	80	20	20	55	20	78.5	71.5	31.5	27.5	20	586	1451	1873.5	120	780	91	20	20	36	20	20	20	20
0101-035_BL	T0	no		no		no	32	no	62	20	20	20	40	287.5	40	20	20	20	20	20	20	20	20	20	20	20	20	20	24	20	20	20	20	40.5	31.5	20	950	1986	3182.5	88	540	69	47	20	20	20	20	20	20
0101-036_BL	T0	no		no		no	27	no	56	34	47	43.5	4638	12880.5	3010	1274.5	1900	20	1101.5	2032.5	20	1413	1572.5	20	1180.5	1740.5	20	1474.5	1864	183	871	2684.5	649.5	2613.5	3172.5	850.5	5125	11141	19880.5	5384	16402	3628	567	1621	20	1547	2149.5	20	991
0101-037_BL	T0	yes	27	no		no	33	no	62	22	187	117.5	225	2637.5	361	24.5	64	20	25.5	102.5	93	48	76.5	44	25.5	63.5	122	24.5	33	86	20	53.5	55.5	48.5	48.5	20	1914	4168	6727.5	428	3560	479	44	53	20	31	65.5	34.5	20
0101-039_BL	T0	no		yes	23	yes	32	no	62	36	34	54.5	1183	3961.5	567	187.5	238	20	76.5	458.5	20	281	223.5	20	220.5	221.5	20	20	20	93	36	305.5	305.5	211.5	168.5	20	3526	7973	12016.5	792	4129	817	339	369	20	117	328.5	20	262
0101-040_BL	T0	no		no		no	27	no	56	81	90	70.5	813	7776.5	3347	69.5	163	393	20	20	469	55	281.5	672	74.5	108.5	186	292.5	20	1116	79	280.5	572.5	20	20	20	2508	6011	11125.5	1843	8670	3032	22	131	74	100	209.5	142.5	78
0101-041_BL	T0	no		yes	12	yes	26	no	54	20	20	20	20	300.5	200	20	20	20	177.5	20	20	20	20	20	20	20	145	20	20	20	20	20	20	310.5	136.5	1099.5	1018	4136	5388.5	20	786	301	20	20	20	20	20	20	20
0101-042_BL	T0	no		no		no	32	no	60	20	20	85.5	73	2601.5	524	20	20	31	24.5	20	38	20	20	62	53.5	20	156	77.5	20	141	77	20	54.5	20	20	58.5	818	2271	3522.5	294	3124	558	20	20	36	42	20	26.5	20
0101-043_BL	T0	no		no		no	32	no	69	20	20	20	418	4073.5	707	139.5	32	20	20	170.5	20	27	50.5	20	65.5	20	20	95.5	20	20	194	209.5	20	75.5	20	20	603	1923	2602.5	953	7208	1117	91	143	20	119	20.5	20	20
0101-044_BL	T0	no		yes	33	no	28	yes	55	20	20	20	1179	4215.5	440	488.5	308	20	62.5	430.5	20	659	88.5	20	462.5	109.5	20	20	672	20	128	915.5	210.5	149.5	49.5	20	4191	9990	18902.5	1793	7843	644	423	507	20	552	435.5	20	583
0101-045_BL	T0	no		no		no	28	no	56	20	116	20	157	2551.5	561	62.5	20	20	20	79.5	20	20	50.5	74	20	114.5	113	20	20	152	20	61.5	76.5	163.5	211.5	359.5	3811	9324	13133.5	619	5753	1134	20	128	20	20	23.5	106.5	20
0101-046_BL	T0	yes	8	no		no	29	no	56	20	20	20	210	1063.5	1634	20	20	20	66.5	259.5	20	62	26.5	20	20	32.5	20	38.5	82	20	69	107.5	20	20	20	20	1050	3200	4462.5	513	3427	624	180	118	20	33	20	20	52
0101-047_BL	T0	no		yes	23	yes	30	no	55	20	20	20	53	869.5	129	33.5	124	20	20	46.5	20	30	65.5	20	20	50.5	20	20	20	20	20	81.5	21.5	20	20	20	1035	2838	3236.5	166	1331	242	20	56	20	87	95.5	20	20
0101-049_BL	T0	no		yes	66	no	28	no	56	52	173	387.5	734	3398.5	726	20	20	21	20	20	61	42	20	34	20	20	95	192.5	195	263	83	66.5	151.5	56.5	261.5	290.5	925	1985	2738.5	1063	4395	930	23	20	20	73	20	48.5	93
0101-050_BL	T0	no		no		no	29	no	58	892	907	730.5	2518	10075.5	1916	20	20	20	20	20	20	20	20	20	20	20	20	955.5	1059	180	20	108.5	20	1396.5	1373.5	20	8063	12065	25350.5	3018	13129	2057	20	20	20	20	20	20	20
0101-051_BL	T0	no		yes	6	yes	28	no	62	608	795	780.5	1934	6869.5	1906	512.5	286	20	182.5	208.5	20	334	86.5	20	373.5	257.5	20	312.5	324	139	178	457.5	20	1208.5	1193.5	306.5	12523	17949	42909.5	2346	9056	1857	20	87	20	111	125.5	20	380
0101-052_BL	T0	no		yes	61	no	28	no	76	5196	7241	4700.5	7323	14066.5	6115	1196.5	2378	1974	1224.5	3826.5	2287	1454	2699.5	3251	1635.5	2791.5	5787	1277.5	1514	4492	904	1995.5	2046.5	1708.5	1794.5	225.5	23389	25563	48869.5	6688	20981	6798	578	1318	573	1341	2363.5	3240.5	1134
0101-053_BL	T0	no		no		no	29	no	56	2199	2035	848.5	4018	11768.5	1703	1449.5	1534	20	486.5	1249.5	20	947	950.5	20	633.5	1079.5	20	899.5	1175	130	20	339.5	20	3078.5	3316.5	672.5	3499	7575	12489.5	3524	15623	2195	413	1074	20	928	1345.5	20	693
0101-054_BL	T0	yes	1	no		no	30	no	58	2742	3833	2400.5	3629	13198.5	2727	1503.5	2012	186	729.5	2357.5	326	1322	1349.5	20	730.5	1630.5	2126	714.5	1508	1724	26	692.5	502.5	2470.5	2769.5	152.5	20584	23149	46583.5	2910	16224	2854	787	1336	20	1263	1615.5	557.5	552
0101-055_BL	T0	yes	1	yes	1	yes	30	no	58	1481	1653	1204.5	1274	5060.5	543	542.5	868	255	324.5	878.5	20	426	341.5	20	25.5	490.5	162	20	274	20	309	486.5	416.5	1199.5	1459.5	59.5	1543	3725	7061.5	1086	6570	699	684	675	20	385	589.5	20	248
0101-056_BL	T0	no		yes	25	yes	37	no	65	1029	1351	1098.5	952	11282.5	2053	310.5	229	116	20	382.5	20	272	536.5	20	154.5	429.5	42	20	20	20	20	20	20	605.5	967.5	20	1571	2230	5223.5	1815	11903	1359	45	348	20	238	736.5	372.5	234
0101-057_BL	T0	no		yes	70	no	31	no	59	20	63	172.5	185	897.5	525	20	20	20	20	20	20	20	20	20	20	20	20	20	20	35	60	20	81.5	101.5	206.5	57.5	2450	6811	9129.5	211	902	493	20	20	20	20	20	20	20
0101-058_BL	T0	no		yes	13	yes	28	no	56	80	83	20	685	5181.5	848	20	20	20	20	76.5	20	20	20	20	20	20	20	20	20	48	20	20	20	115.5	156.5	20	7095	13666	33489.5	1442	6527	1105	20	20	102	20	83.5	20	36
0101-059_BL	T0	no		no		no	28	no	56	130	251	135.5	636	5435.5	904	77.5	94	20	66.5	164.5	20	48	143.5	20	47.5	125.5	20	153.5	193	20	74	230.5	20	205.5	116.5	68.5	655	1306	2543.5	1118	8219	1211	62	48	20	20	132.5	20	20
0101-060_BL	T0	no		yes	2	yes	30	no	58	288	446	238.5	1769	6846.5	2354	247.5	123	20	205.5	271.5	20	353	275.5	20	189.5	292.5	20	340.5	693	388	400	522.5	383.5	462.5	466.5	20	5736	11640	26267.5	2586	10267	2135	264	310	20	254	269.5	20	198
0101-061_BL	T0	no		no		no	28	no	56	144	170	377.5	712	5962.5	949	20	64	20	39.5	117.5	20	23	109.5	20	116.5	98.5	123	62.5	132	94	20	43.5	28.5	171.5	75.5	20	8143	13620	35327.5	845	9011	1197	20	54	20	58	131.5	20	55
0101-062_BL	T0	no		yes	4	yes	34	no	63	1005	1206	217.5	3964	11372.5	2547	1607.5	1126	20	799.5	1305.5	20	1365	1139.5	20	722.5	929.5	20	1935.5	3431	20	20	1164.5	20	2877.5	3010.5	20	3010	9492	15458.5	3744	13248	2584	888	1140	20	1394	1309.5	20	1422
0101-063_BL	T0	no		yes	64	no	28	no	54	20	20	20	20	66.5	20	20	20	20	20	20	20	20	20	20	20	20	20	20	20	20	20	20	20	20	20	20	20	29	20	20	29	20	20	20	20	20	20	20	20
0101-064_BL	T0	no		no		no	27	no	54	20	20	189.5	930	2448.5	1107	20	20	20	20	20	20	20	20	20	20	20	34	20	20	20	20	20	20	314.5	470.5	232.5	851	1618	2739.5	834	5024	994	20	20	20	20	20	20	20
0101-065_BL	T0	no		no		no	28	no	56	413	678	20	2215	8470.5	3232	20	20	20	20	20	20	20	20	20	20	20	20	102.5	20	324	82	20	20	664.5	926.5	274.5	6427	10091	20716.5	2799	10421	2622	20	20	20	20	20	20	20
0101-066_BL	T0	no		no		no	27	no	54	888	1142	455.5	2010	6547.5	2588	238.5	20	20	20	141.5	20	20	20	20	20	20	20	60.5	67	20	134	20	20	797.5	1016.5	377.5	3366	6991	13850.5	2160	9331	3114	20	20	20	21	20	20	20
0101-067_BL	T0	no		yes	8	yes	28	no	56	1720	2356	546.5	3518	14721.5	4860	276.5	396	20	132.5	606.5	144	141	382.5	20	133.5	370.5	414	135.5	323	405	83	264.5	175.5	638.5	556.5	69.5	9987	14311	35126.5	3871	17530	5630	75	278	20	248	407.5	123.5	137
0101-068_BL	T0	no		yes	8	yes	28	no	56	1357	2210	1360.5	2690	10580.5	2182	459.5	522	207	219.5	1019.5	408	360	508.5	20	419.5	609.5	1270	464.5	609	1163	267	536.5	344.5	970.5	1231.5	168.5	2489	5000	8939.5	2456	12448	3093	154	365	20	304	757.5	495.5	304
0101-069_BL	T0	no		yes	15	yes	28	no	56	246	315	446.5	1269	5099.5	253	352.5	226	20	215.5	175.5	20	257	20	20	82.5	100.5	20	439.5	331	20	273	196.5	25.5	1045.5	1429.5	372.5	2901	5441	9142.5	759	5373	470	398	138	20	332	60.5	20	143
0101-070_BL	T0	no		no		no	28	no	56	4142	5624	2850.5	6067	16092.5	6471	433.5	1430	873	238.5	2323.5	758	321	1068.5	767	171.5	1123.5	1468	317.5	1092	1843	157	1016.5	841.5	760.5	1419.5	449.5	2860	6463	12539.5	3987	17797	9350	257	868	306	234	1582.5	1456.5	250
0101-071_BL	T0	no		yes	29	yes	35	no	64	1859	1965	1208.5	679	7041.5	2340	663.5	106	127	480.5	312.5	115	391	773.5	20	634.5	742.5	216	565.5	620	1109	335	657.5	1064.5	672.5	1157.5	268.5	15479	21042	39270.5	2775	9582	2393	281	278	20	517	630.5	20	577
0101-072_BL	T0	no		yes	22	yes	34	no	70	87	49	190.5	461	1951.5	1138	20	20	44	20	61.5	86	20	20	65	20	20	169	20	20	265	29	20	52.5	21.5	25.5	20	357	841	1602.5	723	2595	981	20	20	20	20	20	82.5	20
0101-073_BL	T0	no		no		no	34	no	60	249	429	384.5	1733	8479.5	4026	20	118	407	73.5	412.5	688	20	171.5	834	231.5	322.5	1437	223.5	88	1443	224	227.5	688.5	52.5	199.5	60.5	1749	4676	7817.5	1878	9872	3651	137	127	260	32	203.5	736.5	108
0101-074_BL	T0	no		yes	2	yes	35	no	66	286	262	417.5	1616	7883.5	1688	205.5	20	20	20	20	20	111	20	20	20	20	20	238.5	20	20	338	47.5	20	884.5	813.5	81.5	8581	13607	36968.5	1579	9767	1526	20	20	20	57	20	20	20
0101-075_BL	T0	no		no		no	27	no	55	419	968	1234.5	2867	8232.5	3529	152.5	20	178	182.5	360.5	27	392	20	20	357.5	57.5	1060	20	228	277	20	93.5	314.5	747.5	801.5	20	8327	12485	27032.5	3298	11577	4054	271	55	20	242	20	313.5	364
0101-076_BL	T0	no		no		no	34	no	63	123	20	168.5	1124	5848.5	1120	354.5	267	20	91.5	49.5	20	555	20	20	75.5	20	20	270.5	610	20	306	505.5	20	692.5	1036.5	20	8534	13066	31494.5	1293	7117	778	68	108	20	331	398.5	20	20
0101-077_BL	T0	no		no		no	27	no	55	156	139	110.5	1677	7995.5	1558	332.5	124	20	186.5	108.5	20	113	20	20	307.5	20	20	134.5	217	20	20	440.5	20	825.5	781.5	212.5	8425	13914	36870.5	1982	8985	2048	169	124	20	173	20	20	190
0101-078_BL	T0	no		yes	59	no	28	no	53	350	257	419.5	1144	4884.5	690	256.5	214	20	20	120.5	20	23	144.5	20	20	40.5	20	256.5	23	20	185	340.5	20	698.5	716.5	54.5	6548	11582	25482.5	983	5007	1051	20	279	20	142	301.5	20	20
0101-079_BL	T0	yes	17	no		no	30	no	56	360	616	298.5	385	3422.5	1242	57.5	195	283	66.5	347.5	447	102	259.5	412	235.5	549.5	723	20	95	1047	147	368.5	275.5	27.5	27.5	21.5	3287	7417	11595.5	710	4780	1643	20	133	174	20	297.5	464.5	133
0101-080_BL	T0	no		no		no	31	no	63	153	53	141.5	746	3985.5	1001	20	20	20	20	20	20	20	20	20	20	20	20	20	20	20	20	20	20	202.5	97.5	41.5	2515	5607	8372.5	883	4464	1054	20	20	20	20	20	20	20
0101-081_BL	T0	no		yes	49	no	30	yes	56	547	311	616.5	2537	6874.5	650	889.5	393	20	171.5	165.5	20	453	87.5	20	195.5	20	20	635.5	717	20	82	662.5	20	2546.5	3145.5	37.5	3388	7705	11906.5	2444	7663	326	81	121	20	632	241.5	20	244
0101-082_BL	T0	no		yes	68	no	30	no	56	299	142	172.5	2637	5548.5	1447	820.5	352	20	20	459.5	20	490	507.5	20	401.5	200.5	20	20	20	20	453	628.5	20	1344.5	950.5	141.5	12133	15973	36171.5	2472	7030	1327	103	226	20	462	476.5	20	330
0101-083_BL	T0	no		yes	4	yes	25	no	52	957	1000	621.5	3207	9578.5	1785	723.5	620	20	179.5	562.5	20	392	470.5	20	258.5	296.5	20	476.5	718	20	274	775.5	20	182.5	738.5	20	3830	6074	14156.5	3060	12602	2885	255	510	20	721	828.5	20	372
0101-084_BL	T0	no		yes	5	yes	31	no	59	939	1398	857.5	1313	6097.5	1515	268.5	301	140	169.5	618.5	403	219	295.5	292	191.5	438.5	603	147.5	221	715	127	335.5	256.5	467.5	348.5	139.5	12622	16315	39032.5	1715	10242	3175	68	285	51	240	518.5	403.5	159
0101-085_BL	T0	no		no		no	31	no	59	672	1175	378.5	1229	7966.5	1139	368.5	359	20	20	531.5	20	299	152.5	20	20	163.5	20	352.5	388	84	335	268.5	152.5	977.5	1251.5	217.5	7356	12126	25823.5	1451	8038	2281	165	318	20	343	20	20	114
0101-086_BL	T0	no		yes	1	yes	31	no	63	283	279	298.5	666	3253.5	33	374.5	326	20	80.5	107.5	20	231	20	20	198.5	20	20	20	160	20	150	243.5	51.5	603.5	833.5	20	1043	2070	2887.5	199	1328	92	359	297	20	215	84.5	20	367
0101-087_BL	T0	no		no		no	30	no	56	2636	4688	2673.5	1551	10073.5	1540	43.5	732	559	693.5	1066.5	1123	1140	2407.5	505	1213.5	2097.5	1576	836.5	1576	1490	652	1426.5	970.5	905.5	1522.5	56.5	4268	7836	12226.5	1311	9316	1818	379	647	546	1410	2572.5	1554.5	294
0101-088_BL	T0	no		yes	2	yes	30	no	56	260	315	565.5	1180	4283.5	1749	20	20	113	20	20	307	20	20	419	20	60.5	800	20	20	757	20	20	40.5	168.5	126.5	86.5	712	2314	4238.5	733	3206	2395	20	20	20	20	20	440.5	20
0101-089_BL	T0	no		yes	2	yes	30	no	56	101	75	249.5	2713	9062.5	4113	27.5	71	47	65.5	152.5	349	92	120.5	156	260.5	51.5	634	156.5	362	799	72	293.5	135.5	323.5	159.5	56.5	2756	6995	12152.5	3103	11302	4458	20	45	59	123	172.5	437.5	76
0101-090_BL	T0	no		yes	7	yes	30	no	56	147	410	280.5	1576	8033.5	2421	207.5	285	265	173.5	588.5	866	209	468.5	782	279.5	590.5	1193	368.5	363	1231	228	403.5	712.5	175.5	81.5	43.5	2093	4277	8425.5	2179	10152	4219	84	206	195	211	363.5	1104.5	199
0101-091_BL	T0	no		yes	70	no	30	no	56	51	144	137.5	999	4255.5	2682	195.5	20	20	20	20	20	20	20	20	20	20	125	54.5	20	197	27	20	46.5	20	20	20	4832	9582	19957.5	973	8882	2651	20	20	20	20	20	20	20
0101-092_BL	T0	no		yes	63	no	31	no	59	45	41	38.5	60	862.5	211	73.5	80	20	38.5	89.5	20	106	93.5	20	58.5	70.5	20	72.5	212	20	118	293.5	88.5	30.5	29.5	20	543	1481	2235.5	472	2400	492	60	113	20	125	137.5	20	32
0101-093_BL	T0	no		no		no	31	no	56	105	132	76.5	312	2645.5	827	64.5	94	20	20	131.5	47	20	31.5	20	179.5	48.5	20	57.5	148	100	20	168.5	36.5	202.5	227.5	25.5	763	2127	3387.5	285	2707	1106	89	74	20	20	69.5	20	20
0101-094_BL	T0	no		yes	57	no	31	no	56	163	212	257.5	627	4481.5	532	20	20	36	20.5	217.5	109	195	75.5	20	37.5	209.5	143	68.5	61	177	20	188.5	93.5	134.5	234.5	65.5	4590	9498	18201.5	76	1041	202	20	255	20	96	159.5	180.5	20
0101-095_BL	T0	no		no		no	28	no	54	360	1342	1574.5	1644	4745.5	1924	20	20	20	20	20	20	20	20	20	20	20	20	20	20	20	205	20	20	439.5	670.5	20	11432	11372	37974.5	3644	9509	6941	20	20	20	20	20	20	20
0101-096_BL	T0	no		no		no	28	no	54	2864	5491	4131.5	3067	10117.5	3786	308.5	866	908	420.5	1393.5	2062	265	555.5	1252	507.5	956.5	2241	702.5	599	3666	477	313.5	1065.5	821.5	1121.5	503.5	6663	10787	22029.5	5569	19193	6510	20	312	735	296	942.5	1605.5	414
0101-097_BL	T0	no		no		no	28	no	57	5540	12315	10107.5	3019	9821.5	3246	1656.5	4199	2778	2182.5	4533.5	5341	2055	3516.5	4600	2708.5	4858.5	7284	2769.5	3359	9297	1634	2814.5	4746.5	1699.5	1834.5	697.5	15514	19992	45866.5	5702	16807	7219	754	2389	2507	1652	3758.5	4140.5	2078
0101-098_BL	T0	no		no		no	28	no	54	4163	8623	5776.5	5080	14549.5	3449	1982.5	2078	20	581.5	2338.5	199	1075	1167.5	20	1163.5	1814.5	1189	1947.5	1691	2637	1454	1805.5	1150.5	5734.5	5945.5	368.5	26564	28171	47030.5	6093	25185	5706	20	800	20	1783	1757.5	20	748
0101-099_BL	T0	no		yes	12	yes	29	no	57	3799	2963	1570.5	5489	10016.5	20	2830.5	3027	20	821.5	2630.5	20	1352	2237.5	20	1563.5	1800.5	20	1989.5	3905	20	1644	4240.5	903.5	7448.5	8315.5	400.5	9331	14906	31608.5	4923	15766	164	594	2089	20	1615	2880.5	20	1012
0101-100_BL	T0	no		yes	62	no	29	no	57	2809	5343	2369.5	3471	10472.5	1874	1405.5	2608	20	654.5	2335.5	20	1156	1454.5	20	1230.5	1842.5	1051	1143.5	1958	2529	977	1839.5	1609.5	2560.5	2621.5	48.5	15891	19134	41996.5	2632	14314	3203	908	1776	20	1448	1649.5	86.5	965
0101-101_BL	T0	no		no		no	29	no	57	1651	2111	850.5	2217	6450.5	284	763.5	1143	20	609.5	1229.5	20	519	764.5	20	541.5	606.5	20	386.5	1207	228	273	1203.5	542.5	1943.5	2959.5	20	6808	12847	29644.5	1756	9043	869	1227	805	20	867	1041.5	20	359
0101-102_BL	T0	no		no		no	28	no	57	200	406	230.5	287	3322.5	419	129.5	247	20	320.5	247.5	20	391	690.5	20	100.5	408.5	20	440.5	482	967	472	1009.5	686.5	86.5	338.5	20	1261	3201	5673.5	967	6311	756	187	222	20	350	531.5	20	383
0101-103_BL	T0	no		no		no	28	no	57	268	180	245.5	715	1709.5	260	20	20	20	20	20	20	20	20	20	20	20	20	103.5	20	20	20	20	20	779.5	754.5	36.5	588	1851	3730.5	1040	1716	544	20	20	20	20	20	20	20
0101-104_BL	T0	no		yes	5	yes	26	no	58	3376	3921	2511.5	7821	17820.5	4075	1503.5	2506	20	242.5	1126.5	20	443	20	20	20	20	20	1287.5	1116	20	1488	1376.5	20	6665.5	9723.5	20	21867	23620	40466.5	8180	19767	6921	650	201	20	419	1080.5	20	789
0101-105_BL	T0	no		yes	4	yes	28	no	57	1876	2104	1883.5	4675	12805.5	520	1782.5	2257	20	347.5	1566.5	20	1185	1710.5	20	558.5	1391.5	20	1844.5	2979	20	1396	3228.5	20	5925.5	6507.5	538.5	9512	14961	37467.5	5475	15727	1495	55	1301	20	1373	2554.5	20	150
0101-106_BL	T0	no		no		no	28	no	57	1442	2515	2327.5	1564	6559.5	937	561.5	1205	159	243.5	1520.5	963	1168	1139.5	243	1133.5	1541.5	1225	416.5	1888	3737	1166	1883.5	1836.5	1421.5	1877.5	164.5	29462	31618	45528.5	2975	11355	2721	645	1029	20	978	1434.5	893.5	686
0101-107_BL	T0	no		no		no	28	no	61	2739	5389	3204.5	5839	17564.5	5653	2022.5	2908	20	887.5	3101.5	20	1846	2648.5	20	1443.5	2703.5	20	2605.5	4023	1759	1265	4405.5	1197.5	4410.5	5618.5	97.5	16720	21903	43155.5	9621	24696	9198	661	2058	20	1713	2684.5	20	1211
0101-108_BL	T0	no		yes	1	yes	28	no	54	797	773	33.5	2257	6669.5	541	1023.5	760	20	184.5	493.5	20	717	627.5	20	166.5	479.5	20	914.5	1733	20	890	2067.5	20	3019.5	3022.5	409.5	8206	13266	27930.5	2885	9264	1235	673	713	20	824	712.5	20	93
0101-109_BL	T0	no		no		no	28	no	54	311	586	1361.5	632	3994.5	505	281.5	407	20	105.5	375.5	20	258	272.5	20	324.5	377.5	20	155.5	510	20	110	615.5	315.5	667.5	681.5	105.5	13221	17333	39398.5	1541	7622	1944	134	324	20	363	543.5	20	187
0101-110_BL	T0	no		yes	24	yes	30	no	57	165	390	264.5	610	920.5	131	350.5	418	50	351.5	244.5	20	402	344.5	20	106.5	249.5	20	328.5	580	179	446	919.5	566.5	411.5	494.5	20	1815	4064	6443.5	836	2086	219	597	388	20	559	413.5	20	425
0101-111_BL	T0	no		yes	8	yes	28	no	54	704	917	397.5	2053	6093.5	1898	132.5	302	20	129.5	380.5	20	237	200.5	20	166.5	138.5	20	103.5	227	69	74	328.5	128.5	574.5	409.5	20	2114	3695	6193.5	2096	7778	3682	124	84	20	344	264.5	20	34
0101-112_BL	T0	no		no		no	28	no	54	2811	4535	3431.5	2585	9225.5	2613	490.5	1508	1172	591.5	1717.5	1881	353	1027.5	762	515.5	1423.5	2490	650.5	1032	2441	375	656.5	967.5	1130.5	1347.5	555.5	1818	3978	6568.5	2140	12717	5880	100	1035	742	584	1494.5	1824.5	347
0101-113_BL	T0	no		no		no	28	no	57	2668	3639	2512.5	1675	6803.5	1201	911.5	1574	1252	786.5	2171.5	2074	837	1799.5	1716	985.5	2219.5	2501	876.5	1488	2435	653	1176.5	1497.5	999.5	1133.5	181.5	3272	5840	9743.5	1731	9308	3851	378	1346	848	880	1838.5	1722.5	766
0101-114_BL	T0	no		no		no	28	no	54	3252	3821	1588.5	5387	12127.5	4006	977.5	1624	20	452.5	1266.5	20	641	1024.5	20	586.5	922.5	77	610.5	1119	634	492	1296.5	435.5	2121.5	2508.5	26.5	10991	14166	33945.5	4408	16322	6777	463	936	20	853	1414.5	20	632
0101-115_BL	T0	no		yes	30	yes	40	no	57	565	803	557.5	1624	5223.5	717	486.5	152	20	242.5	205.5	20	410	90.5	20	442.5	239.5	20	610.5	441	20	363	804.5	160.5	1670.5	1445.5	112.5	6956	11254	22788.5	1670	6102	1501	74	173	20	399	236.5	20	480
0101-116_BL	T0	no		no		no	28	no	57	1463	1893	860.5	1768	6922.5	1736	380.5	611	115	208.5	714.5	335	280	342.5	168	386.5	492.5	574	447.5	526	728	245	453.5	399.5	595.5	663.5	41.5	7140	10827	23418.5	1054	7384	3669	239	210	20	356	495.5	72.5	131
0101-117_BL	T0	no		no		no	28	no	57	1494	1839	299.5	2800	9405.5	2656	430.5	967	20	207.5	351.5	20	468	20	20	222.5	20	20	343.5	643	20	397	797.5	20	1804.5	2336.5	345.5	3052	5907	12234.5	2687	11157	5010	731	171	20	430	349.5	20	328
0101-119_BL	T0	no		yes	17	yes	28	no	56	360	500	251.5	2419	6119.5	3089	20	20	20	20	40.5	20	20	20	20	20	20	20	20	20	180	20	20	20	89.5	20	20	927	2318	3262.5	1631	7773	6941	20	20	20	20	20	20	20
0101-120_BL	T0	no		yes	16	yes	27	no	53	4473	7972	10384.5	1587	4337.5	796	2195.5	5136	7585	3550.5	9803.5	14402	3133	8468.5	13470	4773.5	12705.5	20080	4599.5	9015	17535	3050	7413.5	10293.5	1140.5	1223.5	755.5	2938	5783	8973.5	1431	5630	1935	1000	3875	6218	3163	8284.5	12921.5	4012
0101-121_BL	T0	no		yes	10	yes	28	no	56	297	431	105.5	1806	4826.5	491	280.5	494	20	20	300.5	20	141	290.5	20	126.5	356.5	20	218.5	645	322	116	625.5	186.5	533.5	694.5	36.5	4482	8665	16167.5	764	5996	2281	122	292	20	184	445.5	20	251
0101-123_BL	T0	yes	15	no		no	27	no	56	415	520	373.5	1922	6737.5	1614	181.5	237	56	87.5	393.5	213	218	145.5	20	168.5	255.5	382	60.5	150	639	98	320.5	195.5	310.5	329.5	32.5	2619	4521	7479.5	2150	8255	4465	87	226	20	140	420.5	20	55
0101-124_BL	T0	no		no		no	28	no	56	337	775	466.5	1084	4606.5	1435	270.5	358	82	20	388.5	301	154	185.5	62	143.5	768.5	961	181.5	371	730	150	235.5	335.5	104.5	172.5	20	6219	10277	21289.5	1478	6357	4419	143	55	90	195	235.5	20	20
0101-125_BL	T0	no		no		no	28	no	56	188	304	125.5	1491	4797.5	1104	165.5	216	20	54.5	121.5	20	20	26.5	20	20	20	20	38.5	222	20	165	150.5	20.5	163.5	283.5	39.5	1844	4351	7287.5	1116	6938	3591	28	102	20	110	113.5	20	26
0101-126_BL	T0	no		no		no	27	no	53	1559	1819	1814.5	2269	6488.5	3814	20	251	235	204.5	926.5	803	153	20	472	120.5	572.5	765	314.5	333	486	51	199.5	67.5	487.5	118.5	129.5	2754	3884	3917.5	3088	7649	6023	20	32	71	20	20	287.5	104
0101-127_BL	T0	no		no		no	27	no	53	1228	1376	1310.5	1397	5292.5	1015	327.5	608	268	719.5	841.5	705	465	505.5	449	368.5	667.5	1022	360.5	554	855	420	360.5	312.5	840.5	867.5	316.5	14426	16912	41453.5	1640	6023	2568	133	453	42	580	839.5	718.5	375
0101-128_BL	T0	no		yes	17	yes	26	no	52	2610	2045	631.5	4693	7423.5	124	2033.5	2344	20	1016.5	1782.5	20	1629	1312.5	20	1341.5	1168.5	20	1221.5	1808	20	1298	2609.5	1362.5	4833.5	4893.5	59.5	12535	16211	35158.5	3686	8186	633	844	1621	20	2017	1988.5	20	1265
0101-129_BL	T0	no		no		no	27	no	55	2777	3422	2255.5	3162	8276.5	2775	988.5	1283	524	813.5	1602.5	1108	696	1144.5	501	895.5	1189.5	1485	601.5	803	1783	482	845.5	817.5	1513.5	1647.5	186.5	18347	19416	41282.5	2719	10538	4574	622	1067	20	785	1433.5	713.5	810
0101-130_BL	T0	no		no		no	21	no	48	1805	2092	767.5	3940	9521.5	2362	690.5	752	20	412.5	825.5	20	546	486.5	20	493.5	418.5	20	472.5	522	20	276	663.5	267.5	1317.5	1395.5	62.5	8892	13190	28234.5	3124	10852	5057	433	539	20	669	793.5	20	476
0202-002_BL	T0	yes	0	yes	67	no	35	no	72	2168	2659	1705.5	2854	7427.5	869	657.5	1058	20	514.5	985.5	20	1013	530.5	20	518.5	296.5	20	20	770	557	331	636.5	402.5	2961.5	3876.5	561.5	6468	10868	21652.5	2311	9318	2676	1194	936	20	672	911.5	20	474
0202-003_BL	T0	yes	0	yes	10	yes	35	no	76	210	107	20	64	710.5	92	42.5	20	20	20	20	20	25	34.5	20	106.5	58.5	70	104.5	43	20	104	151.5	172.5	56.5	33.5	20	5188	9620	15345.5	180	966	568	98	20	20	91	20	20	74
0202-005_BL	T0	yes	0	no		no	35	no	71	113	238	147.5	1466	6754.5	1260	20	20	20	20	20	20	20	20	20	20	20	20	46.5	20	20	20	20	20	352.5	298.5	43.5	9468	12851	37077.5	1486	7883	3573	20	20	20	20	20	20	20
0202-007_BL	T0	yes	0	no		no	44	no		1335	1970	1422.5	3574	9815.5	2760	522.5	992	20	243.5	930.5	20	627	698.5	20	672.5	584.5	20	340.5	1012	224	220	1026.5	547.5	1499.5	1849.5	20	3910	7735	13254.5	4209	12097	6424	607	718	20	710	764.5	20	514
0202-008_BL	T0	yes	0	no		no	42	no	65	797	1147	771.5	1150	3334.5	459	186.5	20	20	141.5	171.5	20	121	141.5	20	158.5	46.5	20	328.5	226	20	190	385.5	157.5	290.5	179.5	20	12807	16273	40299.5	784	3134	1894	103	101	20	166	323.5	20	80
0202-009_BL	T0	yes	0	yes	35	no	35	yes	72	611	605	160.5	441	1939.5	121	59.5	20	20	20	41.5	98	59	94.5	20	112.5	120.5	153	20	20	40	72	98.5	210.5	390.5	334.5	20	2413	5677	7705.5	228	1814	1002	108	50	20	66	20	20	93
0202-010_BL	T0	yes	10	no		no		no		223	438	432.5	1291	5396.5	855	86.5	319	37	64.5	292.5	266	189	294.5	20	43.5	253.5	324	216.5	61	433	127	229.5	228.5	48.5	20	20	11176	14345	34816.5	1121	6096	2853	55	121	29	134	220.5	70.5	108
0202-011_BL	T0	yes	0	no		no	43	no	83	20	200	992.5	688	2033.5	1005	20	20	20	20	20	20	20	20	20	20	20	110	151.5	20	578	28	20	20	128.5	452.5	177.5	1186	2595	4564.5	1244	4127	1453	20	20	20	20	20	20	20
0202-012_BL	T0	yes	0	no		no	44	no	79	211	405	339.5	782	3752.5	662	20	20	20	20	20	20	20	20	20	20	20	20	77.5	20	20	20	20	20	447.5	574.5	39.5	9125	13994	29962.5	961	6500	1140	20	20	20	20	20	20	20
0202-013_BL	T0	no		yes	7	yes	35	no	71	190	888	582.5	2231	7497.5	1383	44.5	20	20	20	20	20	20	20	20	293.5	20	20	464.5	20	20	256	49.5	20	2215.5	2727.5	153.5	4442	9336	14243.5	2484	11246	1385	20	20	20	134	20	20	20
0202-014_BL	T0	yes	0	no		no	35	no	71	11480	21107	19177.5	4001	8752.5	1941	5463.5	9984	7952	6696.5	10665.5	12685	4992	9861.5	15207	6671.5	11167.5	20188	6999.5	7393	20077	4851	6416.5	12143.5	4568.5	4389.5	1462.5	16484	20004	36988.5	4959	12103	1666	2962	5153	4245	5827	8385.5	10803.5	5152
0202-015_BL	T0	no		no		no	28	no	71	3122	3941	1921.5	5498	10233.5	2382	2698.5	2710	20	1334.5	3000.5	20	1942	2175.5	20	1398.5	2585.5	20	1534.5	2465	118	513	3191.5	516.5	5250.5	5649.5	173.5	13699	19486	34955.5	6910	14847	2287	1463	2976	20	2444	3011.5	20	1367
0202-016_BL	T0	no		no		no	29	no	71	4562	7492	5669.5	2865	9562.5	3620	1514.5	2886	1220	1289.5	3095.5	2730	1269	1717.5	2668	1292.5	2283.5	5171	1258.5	1595	5412	571	1634.5	2128.5	1854.5	2091.5	20	17079	19148	37188.5	3957	16504	5329	889	1841	801	1285	1665.5	2400.5	953
0202-017_BL	T0	no		no		no	43	no	72	3020	1173	74.5	4864	7325.5	20	1629.5	2225	20	1224.5	2199.5	20	1710	635.5	20	1172.5	1361.5	20	799.5	3193	20	156	3476.5	784.5	5357.5	6767.5	125.5	5115	10737	19409.5	3406	7625	20	2494	2260	20	1181	1443.5	20	987
0202-018_BL	T0	no		no		no	29	no	70	661	965	566.5	770	3475.5	490	367.5	45	20	113.5	57.5	20	321	149.5	20	129.5	42.5	20	111.5	116	240	20	104.5	52.5	501.5	1232.5	124.5	2616	5888	10100.5	1158	7528	676	244	247	20	182	32.5	20	198
0202-019_BL	T0	no		yes	10	yes	28	no	63	20	41	85.5	99	352.5	126	20	20	20	20	20	20	20	20	20	72.5	20	20	20	20	20	20	20	20	53.5	64.5	20	325	859	1557.5	445	1958	982	20	20	20	20	20	20	20
0202-020_BL	T0	no		yes	5	yes	28	no	68	22	20	908.5	1171	3279.5	632	20	20	20	20	20	20	110	20	20	20	20	297	210.5	20	727	215	20	65.5	1137.5	992.5	20	12927	17049	36436.5	1420	7030	1393	90	20	20	20	20	20	235
0202-021_BL	T0	no		yes	63	no	27	no	71	121	275	482.5	358	2668.5	449	20	20	20	20	72.5	172	20	20	251	63.5	76.5	559	20	20	705	120	61.5	188.5	370.5	268.5	22.5	13035	17328	36899.5	1122	6243	1261	20	87	20	20	20	225.5	86
0202-022_BL	T0	no		no		no	28	no	63	1329	4257	3605.5	999	6452.5	2774	20	990	1236	181.5	1640.5	2852	251	804.5	2698	132.5	1237.5	4618	20	173	4799	20	849.5	1563.5	130.5	147.5	20	6086	11103	20100.5	2799	9797	5023	48	535	1248	104	1171.5	2617.5	103
0202-023_BL	T0	no		no		no	26	no	77	1188	1267	892.5	1751	4293.5	717	899.5	1213	20	789.5	1400.5	107	1289	1194.5	192	1016.5	1293.5	845	484.5	1087	1603	419	1595.5	1151.5	1264.5	1282.5	96.5	4368	9196	13779.5	2543	8317	1514	582	1123	20	1102	1313.5	142.5	661
0202-024_BL	T0	no		yes	2	yes	91	no		154	150	334.5	493	1679.5	409	296.5	313	20	143.5	218.5	55	183	217.5	20	92.5	322.5	202	82.5	82	360	20	329.5	253.5	431.5	346.5	20	11783	16511	37332.5	690	3610	543	249	235	20	227	141.5	20	131
0202-025_BL	T0	no		yes	37	no	32	yes	70	752	338	101.5	1470	3838.5	316	908.5	411	20	141.5	652.5	20	283	460.5	20	250.5	280.5	20	339.5	773	20	374	1124.5	20	1699.5	1785.5	154.5	5820	10977	20324.5	1588	6010	568	20	451	20	566	620.5	20	20
0202-026_BL	T0	no		no		no	32	no	70	1673	1779	1889.5	2009	3261.5	340	604.5	462	20	20	961.5	20	738	515.5	20	20	552.5	20	195.5	734	20	516	1204.5	662.5	1194.5	2687.5	214.5	2773	5468	7690.5	2049	3712	1376	269	471	20	814	553.5	20	20
0202-027_BL	T0	no		no		no	27	no	62	1905	1882	2588.5	1857	3623.5	1992	445.5	1106	299	256.5	787.5	423	304	592.5	70	283.5	756.5	443	20	715	590	128	475.5	367.5	515.5	900.5	149.5	7624	10208	22807.5	2483	4444	4940	206	224	20	259	839.5	294.5	118
0202-028_BL	T0	no		yes	6	yes	30	no	69	4203	6200	5586.5	3369	6428.5	1996	489.5	4123	848	349.5	3878.5	1361	558	1047.5	20	247.5	2608.5	1664	20	1534	815	338	1303.5	970.5	755.5	1548.5	293.5	11975	11995	32189.5	2161	4877	5361	221	674	20	250	2406.5	1349.5	287
0202-029_BL	T0	no		no		no	35	no	69	2007	2435	2417.5	1945	4028.5	1941	316.5	1115	20	70.5	998.5	20	356	402.5	20	103.5	852.5	20	20	141	20	68	914.5	52.5	541.5	885.5	20	8607	11996	29573.5	2303	3975	3733	293	271	20	372	895.5	20	67
0202-030_BL	T0	no		yes	60	no	27	yes	70	5937	6630	4969.5	6989	10583.5	3306	1947.5	6264	20	115.5	3377.5	20	20	1909.5	20	20	1311.5	20	20	3177	20	235	3015.5	20	3791.5	6218.5	20	15162	14991	38347.5	7008	12308	8839	530	1589	20	528	2804.5	20	20
0202-032_BL	T0	yes	19	no		no	-3627	no	67	1818	2234	1575.5	774	4909.5	1260	95.5	669	90	72.5	211.5	20	151	144.5	20	134.5	238.5	20	20	495	227	20	268.5	217.5	294.5	1141.5	174.5	2081	3346	6939.5	840	3729	3465	120	113	20	20	302.5	20	99
0202-033_BL	T0	no		yes	13	yes	32	no	70	495	1030	159.5	86	1468.5	20	307.5	670	20	59.5	416.5	20	161	549.5	20	21.5	564.5	20	113.5	353	93	269	572.5	516.5	265.5	1095.5	193.5	4059	7799	16479.5	527	1811	132	196	34	20	230	486.5	31.5	20
0202-034_BL	T0	no		yes	72	no	27	no	70	2053	1304	2479.5	606	2741.5	582	238.5	787	687	267.5	2095.5	1763	180	563.5	917	562.5	1286.5	1974	749.5	1227	1926	304	790.5	891.5	64.5	269.5	20	2539	4149	7219.5	983	4052	2971	216	327	503	256	1302.5	1479.5	431
0202-035_BL	T0	no		yes	74	no	27	no	69	246	170	173.5	667	2467.5	1236	70.5	81	20	20	178.5	20	88	72.5	20	20	23.5	20	20	20	20	20	110.5	20	243.5	273.5	20	11388	13649	39120.5	955	2170	2874	64	106	20	20	20	20	20
0202-036_BL	T0	no		no		no	31	no	68	974	781	522.5	1187	1791.5	472	140.5	89	20	20	123.5	20	177	20	20	20	20	20	20	435	20	42	250.5	20	727.5	1204.5	20	4960	8340	15326.5	837	2284	955	138	20	20	151	20	20	20
0202-037_BL	T0	no		no		no	31	no	61	295	989	689.5	779	2181.5	526	20	221	20	256.5	20	20	20	20	20	20	20	20	20	20	20	20	186.5	155.5	627.5	710.5	20	5170	8791	19464.5	795	1747	1616	20	20	20	20	20	20	38
0202-038_BL	T0	no		yes	64	no	25	no	68	2358	1082	20	2429	3891.5	20	1109.5	20	20	28.5	20	20	311	20	20	20	20	20	20	721	20	330	1443.5	20	3630.5	4151.5	20	14413	13010	35207.5	3101	3614	20	726	440	20	811	20	20	20
0202-039_BL	T0	no		yes	10	yes	34	no	68	1330	2107	1722.5	1179	4187.5	2080	337.5	908	182	338.5	1556.5	904	543	1291.5	233	640.5	1907.5	1675	431.5	1445	2354	424	1672.5	1222.5	301.5	407.5	61.5	22046	19854	44519.5	1519	5278	3416	400	521	20	235	1121.5	866.5	313
0202-040_BL	T0	no		yes	6	yes	32	no	74	490	965	1246.5	1033	1847.5	866	33.5	353	20	20	501.5	20	20	370.5	20	20	384.5	20	52.5	378	20	34	622.5	20	303.5	461.5	67.5	3309	6397	11714.5	1076	2767	1504	20	364	20	40	495.5	20	20
0202-041_BL	T0	no		yes	42	no	32	yes	61	4935	5532	7875.5	1963	4830.5	2448	757.5	2855	2300	1116.5	3162.5	3575	897	2175.5	2720	1067.5	2985.5	4347	914.5	1882	3401	712	1346.5	1461.5	326.5	1107.5	337.5	7373	10422	20424.5	1524	3958	3783	326	1497	2040	735	2837.5	3054.5	938
0202-042_BL	T0	no		no		no	28	no	65	2351	2242	1948.5	1417	5560.5	20	856.5	1257	20	288.5	1543.5	20	683	905.5	20	33.5	1282.5	20	26.5	1340	20	462	1247.5	839.5	1666.5	3537.5	405.5	7963	10641	22682.5	3096	5220	540	97	781	20	702	1506.5	20	20
0202-043_BL	T0	no		no		no	28	no	65	3115	3114	20	1438	5625.5	20	851.5	1892	20	20	1436.5	20	305	1200.5	20	20	1476.5	20	20	2957	20	20	3641.5	103.5	3782.5	6925.5	20	1781	4349	7643.5	3204	5700	20	20	1353	20	1302	2056.5	20	20
0202-044_BL	T0	no		no		no	46	no	65	3526	4482	3991.5	5513	10278.5	4981	157.5	2288	306	93.5	1718.5	789	210	897.5	164	105.5	1153.5	681	149.5	841	769	51	879.5	488.5	242.5	772.5	20	12891	14633	37590.5	3861	9706	12764	20	521	20	103	1660.5	454.5	138
0202-045_BL	T0	no		yes	42	no	31	yes	66	2613	2242	2713.5	1528	5819.5	742	693.5	883	20	20	1254.5	20	451	615.5	20	20	760.5	20	20	865	56	64	1133.5	408.5	867.5	2723.5	20	11545	14199	37259.5	1844	4959	1432	262	728	20	827	1092.5	20	59
0202-046_BL	T0	no		no		no	30	no	59	5618	7364	5388.5	2889	7311.5	4621	527.5	3012	438	130.5	2409.5	933	75	1100.5	482	217.5	1858.5	1532	335.5	1518	2003	350	1128.5	982.5	880.5	2443.5	816.5	3180	4633	8401.5	2004	8046	6479	368	1011	20	368	1640.5	401.5	20
0202-047_BL	T0	no		yes	3	yes	30	no	59	974	1632	693.5	1375	4091.5	20	262.5	623	20	345.5	726.5	20	264	20	20	246.5	410.5	20	20	1078	20	20	916.5	828.5	1434.5	4129.5	97.5	7114	11693	25633.5	923	4149	20	255	412	20	741	22.5	20	322
0202-048_BL	T0	no		no		no		no		1337	1736	2895.5	1097	5039.5	207	377.5	790	20	236.5	593.5	20	371	862.5	20	373.5	1020.5	20	289.5	835	260	252	764.5	768.5	981.5	2352.5	179.5	5359	9766	16643.5	1240	5120	419	217	311	20	820	525.5	20	176
0202-049_BL	T0	no		yes	14	yes	37	no	66	255	182	206.5	727	1980.5	428	20	20	20	20	20	20	20	20	20	20	20	20	20	46	20	63	148.5	20	323.5	565.5	20	14055	15276	42376.5	746	1962	1158	20	20	20	109	79.5	20	20
0202-050_BL	T0	no		no		no	29	no	66	1372	984	837.5	1473	4487.5	695	20	469	20	20	157.5	20	122	137.5	20	20	74.5	20	20	422	20	20	534.5	20	929.5	1568.5	61.5	3674	5873	11532.5	1281	4162	2680	20	74	20	171	361.5	20	20
0202-052_BL	T0	no		yes	5	yes	29	no	69	215	136	191.5	432	3452.5	1638	82.5	20	20	20	20	20	20	20	20	20	20	20	20	20	20	27	20	20	166.5	619.5	170.5	1005	2366	4805.5	580	2924	1250	154	20	20	20	20	20	20
0202-053_BL	T0	no		no		no	26	no	64	1160	478	697.5	1534	6699.5	1309	189.5	31	20	20	20	20	20	20	20	20	20	20	20	1011	20	20	1114.5	20	805.5	2235.5	46.5	19947	16681	41563.5	1168	5591	1875	20	20	20	156	67.5	20	20
0202-054_BL	T0	yes	9	no		no	29	no	63	206	149	253.5	377	1793.5	20	211.5	310	20	20	20	20	20	142.5	20	20	20	20	20	416	20	20	434.5	20	503.5	1288.5	269.5	3375	5891	12510.5	758	1656	20	20	270	20	20	20.5	20	20
0202-055_BL	T0	no		no		no	269	no	69	4124	6175	7589.5	4041	11716.5	5774	538.5	3241	804	360.5	3232.5	2740	160	1957.5	1095	238.5	2436.5	2384	365.5	2365	3294	273	2083.5	1323.5	241.5	1511.5	371.5	9352	13007	32200.5	4574	11218	11057	172	987	612	356	2987.5	2042.5	178
0202-056_BL	T0	yes	0	no		no	24	no	59	2214	2292	2328.5	4522	10194.5	1794	1288.5	847	20	102.5	1133.5	20	623	1039.5	20	497.5	424.5	20	653.5	1633	20	606	1848.5	574.5	3528.5	3305.5	516.5	6759	12240	21890.5	3198	11392	5792	383	20	20	1231	1692.5	20	490
0202-057_BL	T0	yes	0	no		no	24	no	-32455	851	1130	804.5	801	3872.5	392	350.5	466	20	49.5	506.5	20	150	441.5	20	93.5	189.5	61	85.5	369	62	42	341.5	189.5	1169.5	1094.5	135.5	13411	16988	39323.5	859	3927	1273	130	387	20	244	538.5	20	161
0202-058_BL	T0	no		no		no	22	no	52	915	544	317.5	1741	7037.5	776	320.5	185	20	20	20	20	203	116.5	20	187.5	279.5	20	262.5	503	20	71	647.5	152.5	1815.5	1748.5	20	6939	12267	23752.5	1220	7765	2262	20	20	20	492	244.5	20	67
0202-059_BL	T0	no		yes	41	no	22	yes	51	1747	761	801.5	1785	5032.5	20	363.5	630	20	20	278.5	20	368	152.5	20	20	20	20	20	713	20	397	874.5	211.5	3019.5	3586.5	306.5	8985	14391	29627.5	1362	5362	125	20	56	20	357	182.5	20	20
0303-001_BL	T0	yes	0	no		no	42	no	61	2436	1822	1145.5	1863	7867.5	20	555.5	243	20	20	20	20	20	20	20	20	20	20	163.5	644	20	20	1004.5	148.5	3755.5	4898.5	149.5	15976	18636	42502.5	1040	7629	672	20	42	20	343	119.5	20	20
0303-002_BL	T0	yes	0	no		no	42	no	64	4832	6378	4531.5	2943	9148.5	2366	789.5	1838	783	739.5	1960.5	1952	717	819.5	576	649.5	1829.5	2061	912.5	1766	2399	737	1164.5	1494.5	2654.5	3122.5	20	26749	25673	41943.5	1862	10470	4293	498	1032	20	1621	1448.5	1222.5	527
0303-003_BL	T0	yes	0	no		no		no	64	5193	6127	2974.5	4906	12551.5	4781	609.5	1680	20	492.5	1450.5	275	507	924.5	29	451.5	956.5	527	225.5	1182	821	61	1271.5	841.5	1702.5	2289.5	126.5	13685	16078	41958.5	4219	14886	10772	520	1119	20	523	942.5	164.5	423
0303-005_BL	T0	yes	0	yes	23	yes	42	no	62	20	20	20	20	57.5	21	45.5	20	20	25.5	20	20	20	20	20	20.5	20	20	20	20	20	20	74.5	166.5	20	30.5	20	1810	3698	6430.5	20	66	184	20	26	20	20	20	20	20
0303-006_BL	T0	yes	0	no		no	42	no	61	684	758	557.5	1384	4517.5	799	367.5	137	20	109.5	340.5	20	161	222.5	20	20	113.5	20	20	20	20	20	125.5	75.5	785.5	915.5	62.5	17255	19412	39241.5	1482	5289	2051	125	272	20	274	148.5	20	51
0303-007_BL	T0	yes	0	no		no		no		593	697	457.5	1409	4506.5	82	467.5	192	20	20	221.5	20	209	20	20	20	20	20	20	262	20	20	270.5	20	1988.5	1850.5	489.5	8811	14089	28691.5	1548	4775	580	103	175	20	268	327.5	20	120
0303-008_BL	T0	yes	0	yes	64	no	42	no	61	544	632	432.5	1073	3379.5	542	208.5	20	20	196.5	357.5	20	255	127.5	20	248.5	115.5	20	20	331	20	35	552.5	207.5	833.5	776.5	110.5	28950	31347	43168.5	1070	5238	1525	281	271	20	320	360.5	20	114
0303-009_BL	T0	yes	0	yes	64	no		no	61	2261	2225	914.5	4187	7287.5	20	2346.5	2778	20	484.5	1778.5	20	1131	1378.5	20	112.5	1883.5	20	1393.5	1572	20	559	2431.5	1049.5	5125.5	4850.5	20	10250	15088	28994.5	3358	9033	21	1686	1287	20	2372	2297.5	20	471
0303-010_BL	T0	yes	0	no		no	42	no	61	439	605	424.5	1475	2895.5	20	835.5	690	20	510.5	908.5	20	835	701.5	20	427.5	764.5	20	167.5	708	20	222	946.5	431.5	1687.5	1332.5	86.5	6336	11365	17831.5	1775	4335	250	851	909	20	952	630.5	20	574
0303-011_BL	T0	yes	0	no		no	43	no	64	7481	11496	8919.5	3796	4715.5	3116	1638.5	5015	6919	2355.5	7339.5	8145	1697	5585.5	5282	3107.5	6278.5	9345	2133.5	3784	10041	1597	3699.5	5505.5	363.5	276.5	763.5	13371	15391	30040.5	3038	8817	7360	730	3536	4584	1704	6140.5	8794.5	2343
0303-012_BL	T0	yes	0	yes	69	no	42	no		64	148	26.5	119	464.5	123	45.5	35	20	20	66.5	20	47	50.5	20	20	20	95	36.5	107	21	20	20	99.5	124.5	151.5	68.5	2242	4043	6860.5	113	770	305	20	26	20	68	20	20	49
0303-013_BL	T0	yes	0	yes	78	no	42	no	61	3055	4464	3578.5	1996	5824.5	964	1056.5	2352	1674	1264.5	3200.5	3092	966	2580.5	1952	1079.5	3201.5	3472	1022.5	2217	3298	730	1786.5	2172.5	1661.5	1998.5	329.5	3795	7528	13168.5	1600	5647	2898	389	1869	1379	1414	2702.5	2666.5	884
0303-014_BL	T0	yes	0	no		no	42	no	61	2028	2642	1454.5	1687	5829.5	2061	253.5	620	305	281.5	1076.5	849	338	616.5	420	194.5	802.5	1123	224.5	356	793	211	614.5	499.5	633.5	523.5	164.5	8994	13450	28851.5	1651	9311	4153	124	466	138	214	751.5	585.5	228
0303-015_BL	T0	yes	0	yes	23	yes	41	no	60	1204	1736	900.5	1179	4061.5	1429	234.5	251	38	263.5	609.5	543	223	496.5	138	202.5	459.5	723	20	106	884	163	342.5	410.5	838.5	836.5	94.5	8931	13147	25062.5	1273	5759	2793	92	290	20	256	461.5	292.5	77
0303-016_BL	T0	yes	0	no		no	42	no	63	4198	3591	1842.5	3654	9036.5	732	1612.5	1796	20	508.5	1554.5	20	1339	1178.5	20	1048.5	1335.5	20	1314.5	2069	984	2088	2327.5	1648.5	4399.5	5156.5	20	10547	14513	33120.5	3081	8937	1564	785	1593	20	1992	1700.5	20	707
0303-017_BL	T0	yes	0	no		no	41	no	61	653	545	280.5	1171	4769.5	521	97.5	168	20	218.5	60.5	20	350	135.5	20	270.5	161.5	20	183.5	246	20	293	314.5	162.5	916.5	1189.5	26.5	2148	4551	7603.5	855	5402	1181	306	163	20	284	173.5	20	50
0303-018_BL	T0	yes	0	yes	70	no	41	no	61	245	174	102.5	399	1912.5	337	20	20	20	45.5	20	20	77	50.5	20	39.5	20	20	20	20	20	20	21.5	20	158.5	83.5	20	1776	3938	5939.5	316	2155	1048	20	20	20	46	20	20	46
0303-019_BL	T0	yes	0	no		no		no		967	803	356.5	429	4848.5	776	241.5	348	20	214.5	155.5	20	209	270.5	20	212.5	257.5	20	144.5	96	273	84	306.5	257.5	279.5	289.5	27.5	1303	3061	4909.5	581	4280	1655	356	197	20	170	348.5	20	164
0303-021_BL	T0	yes	0	no		no	41	no	61	1359	1963	1115.5	2249	6131.5	1368	617.5	661	96	368.5	979.5	525	336	631.5	20	343.5	660.5	1108	383.5	474	1248	309	462.5	516.5	1133.5	1290.5	20	2006	3849	6122.5	1791	7251	2729	271	672	20	446	875.5	717.5	229
0303-022_BL	T0	yes	0	no		no		no		1098	1025	1422.5	2128	3194.5	582	480.5	305	20	309.5	279.5	20	469	425.5	20	268.5	487.5	20	418.5	452	20	20	347.5	90.5	1127.5	887.5	74.5	2440	4072	7586.5	1335	3355	1081	482	211	20	79	304.5	20	52
0303-023_BL	T0	yes	0	no		no	41	no	-669	1343	1553	781.5	727	5128.5	1641	71.5	375	235	53.5	703.5	563	127	371.5	354	156.5	457.5	705	20	102	831	28	366.5	189.5	201.5	20	20	4266	8528	14029.5	1657	6831	3313	92	363	135	107	545.5	415.5	115
0303-024_BL	T0	yes	0	no		no	41	no	61	283	421	235.5	874	2492.5	498	178.5	71	20	181.5	193.5	20	160	133.5	20	49.5	64.5	20	20	20	20	35	179.5	53.5	234.5	95.5	134.5	2076	4476	6517.5	925	2501	1253	185	180	20	170	131.5	20	165
0303-025_BL	T0	yes	0	yes	67	no	42	no	61	406	217	109.5	1945	3978.5	1783	20	20	20	20	20	20	20	20	20	20	20	20	20	20	20	32	54.5	20	524.5	255.5	154.5	10403	13752	25902.5	1208	5087	2332	20	20	20	20	20	20	20
0303-026_BL	T0	yes	0	no		no	41	no	61	20	42	175.5	375	1776.5	261	20	20	20	20	20	20	20	20	20	20	20	20	20	20	20	20	20	20	81.5	20	59.5	1933	3712	5451.5	322	2167	899	20	20	20	20	20	20	20
0303-027_BL	T0	yes	0	no		no		no	63	379	555	469.5	330	1545.5	451	59.5	119	241	20	348.5	354	59	162.5	132	20	196.5	407	20	46	450	20	232.5	126.5	51.5	41.5	36.5	1190	2155	3458.5	236	1525	1327	20	137	171	95	212.5	268.5	20
0303-028_BL	T0	yes	0	no		no	41	no	62	145	130	277.5	406	2673.5	577	20	20	20	20	20	20	20	20	20	20	20	20	20	20	20	21	89.5	20	557.5	507.5	20	2507	5043	7879.5	489	2383	1397	20	20	20	20	20	20	20
0303-029_BL	T0	yes	0	no		no	39	no	60	965	1094	610.5	945	4788.5	1468	42.5	175	40	20	306.5	167	20	140.5	20	20	117.5	212	20	131	201	20	115.5	42.5	314.5	288.5	20.5	2822	5126	9964.5	791	6190	3396	20	69	20	42	240.5	140.5	20
0303-030_BL	T0	yes	0	no		no	40	no		683	878	676.5	2352	6242.5	1970	225.5	20	20	20	152.5	20	154	79.5	20	26.5	20	20	20	80	20	20	203.5	20	1353.5	1538.5	20	9816	13921	30645.5	1688	8906	5726	20	20	20	182	98.5	20	20
0303-031_BL	T0	yes	0	no		no	39	no	60	636	590	602.5	1172	4981.5	781	98.5	134	20	20	20	20	20	20	20	20	20	20	180.5	383	20	98	698.5	223.5	1161.5	1427.5	20	6018	10778	22911.5	902	5489	1980	20	20	20	20	67.5	20	20
0303-032_BL	T0	yes	0	no		no	40	no	60	1080	1743	1471.5	2291	7782.5	2149	189.5	202	20	20	389.5	20	20	75.5	20	78.5	314.5	20	228.5	536	245	179	828.5	457.5	1522.5	1711.5	556.5	18404	20428	44200.5	1690	8147	5149	20	35	20	99	319.5	20	35
0303-033_BL	T0	yes	0	no		no	41	no	59	1607	1413	783.5	1518	5769.5	1837	88.5	175	20	20	117.5	20	71	41.5	20	63.5	47.5	61	20	203	180	21	212.5	135.5	471.5	473.5	20	4067	7203	14331.5	794	6719	3170	111	44	20	51	123.5	20	66
0303-034_BL	T0	yes	0	yes	28	yes		no		995	604	724.5	1214	5565.5	1392	69.5	39	20	113.5	20	20	109	20	20	20	20	20	27.5	117	20	20	194.5	20	459.5	717.5	20	4392	7736	15352.5	934	5791	3308	50	20	20	116	20	20	20
0303-035_BL	T0	no		yes	16	yes	38	no	57	527	308	400.5	366	3454.5	621	61.5	77	20	162.5	110.5	20	122	186.5	20	232.5	20	20	20	276	215	214	315.5	210.5	457.5	462.5	262.5	393	848	1070.5	833	3469	1293	72	20	20	115	257.5	20	79
0303-036_BL	T0	no		yes	17	yes	37	no	57	378	419	1009.5	510	2606.5	1376	20	20	20	20	20	20	20	20	20	20	20	20	20	20	20	20	20	20	322.5	257.5	20	161	548	2003.5	308	3760	3648	20	20	20	20	20	20	20
0303-037_BL	T0	no		yes	21	yes	37	no	56	3563	5588	3401.5	2772	9505.5	4204	677.5	1536	1802	721.5	2694.5	3444	594	1555.5	1927	682.5	2279.5	4238	747.5	1627	3544	303	1324.5	1542.5	1214.5	1306.5	323.5	6675	12381	27614.5	2808	11357	7192	231	1294	1018	684	2109.5	2826.5	570
0303-038_BL	T0	no		no		no		no	56	7566	10741	8038.5	3975	10809.5	4798	1353.5	3463	4180	1499.5	5517.5	7570	1113	4050.5	4976	1625.5	4865.5	7892	1536.5	3351	7604	844	2577.5	3504.5	1417.5	1688.5	705.5	1714	3980	8307.5	5408	12398	10678	716	2755	3277	1195	4829.5	6506.5	1300
0303-039_BL	T0	no		yes	7	yes		no	56	2997	3259	2648.5	4380	9331.5	4627	217.5	653	185	273.5	1063.5	829	130	542.5	322	209.5	764.5	1096	123.5	846	1331	45	807.5	397.5	1130.5	1605.5	110.5	13213	16912	40348.5	3224	11509	11116	308	432	20	20	529.5	371.5	422
0303-040_BL	T0	no		yes	3	yes	37	no	56	1363	1991	1440.5	2324	5214.5	2332	272.5	636	477	247.5	769.5	720	228	452.5	372	131.5	650.5	1122	63.5	225	874	76	381.5	374.5	505.5	485.5	41.5	3788	7929	13354.5	2046	6885	3974	203	435	207	252	667.5	829.5	140
0303-041_BL	T0	no		yes	20	yes		no	57	882	860	649.5	2036	6967.5	1856	175.5	239	20	139.5	351.5	51	145	144.5	20	55.5	209.5	81	58.5	271	226	20	268.5	71.5	635.5	666.5	20	4398	8040	14349.5	1640	6402	4837	256	193	20	224	194.5	20	97
0303-042_BL	T0	no		no		no		no	57	276	312	418.5	681	3291.5	503	20	30	20	20	72.5	20	20	20	20	20	20	20	20	193	20	20	162.5	20	555.5	562.5	133.5	1309	2217	3812.5	528	3702	1443	20	20	20	62	79.5	20	20
0303-043_BL	T0	no		no		no		no	57	180	190	182.5	441	1192.5	170	20	20	20	59.5	20	20	108	21.5	20	20	65.5	20	106.5	61	20	20	122.5	20	564.5	353.5	20	211	943	1046.5	382	1561	668	20	20	20	175	71.5	20	20
0303-044_BL	T0	no		yes	10	yes	37	no	56	1095	1136	879.5	862	5274.5	958	163.5	332	20	20	330.5	20	20	161.5	20	40.5	287.5	150	20	279	376	20	327.5	20	997.5	1149.5	140.5	10235	14725	31989.5	681	3299	2693	20	322	20	101	198.5	20	20
0303-045_BL	T0	yes	23	no		no	38	no	56	879	1103	607.5	1223	3054.5	954	468.5	147	20	140.5	655.5	66	209	245.5	20	20	209.5	106	20	20	218	20	227.5	78.5	1066.5	1032.5	20	4046	8403	14151.5	1191	4073	2004	221	534	20	347	359.5	30.5	88
0303-046_BL	T0	no		yes	24	yes	38	no	57	3150	4199	3239.5	5578	10561.5	5643	447.5	1079	151	115.5	1436.5	1128	497	1191.5	20	632.5	1424.5	1281	808.5	1500	1555	280	1003.5	475.5	2192.5	2260.5	225.5	5295	11303	25538.5	3613	13136	10222	20	431	20	336	1292.5	641.5	289
0303-047_BL	T0	no		no		no	38	no	57	6792	11230	8684.5	5602	8730.5	5952	790.5	2814	3678	1246.5	5071.5	6531	1059	3529.5	5032	1468.5	4536.5	7997	1166.5	2512	6791	728	2122.5	2863.5	742.5	693.5	589.5	23385	24388	40189.5	4284	10077	12756	473	2395	2801	1121	3594.5	6358.5	1232
0303-048_BL	T0	no		no		no	38	no	57	1591	2402	1491.5	2665	8477.5	3950	20	418	20	120.5	680.5	256	239	344.5	20	200.5	275.5	321	219.5	538	528	20	548.5	414.5	1161.5	1549.5	545.5	6280	11604	23969.5	1343	10321	7750	220	273	20	295	520.5	126.5	20
0303-049_BL	T0	no		yes	75	no	38	no	57	615	442	260.5	199	2131.5	674	38.5	35	20	77.5	93.5	20	24	53.5	20	20	20	20	20	54	20	20	122.5	80.5	283.5	570.5	121.5	2492	5317	9051.5	291	3060	2950	116	40	20	20	20	20	44
0303-050_BL	T0	no		yes	8	yes		no	57	227	249	251.5	150	1569.5	369	145.5	154	20	101.5	58.5	20	20	30.5	20	118.5	177.5	20	20	87	20	85	174.5	128.5	264.5	531.5	57.5	1391	2898	6717.5	475	1909	1124	57	20	20	20	108.5	20	142
0303-051_BL	T0	no		yes	14	yes	37	no	57	20	20	20	322	1339.5	362	20	20	20	20	20	20	20	20	20	20	20	20	20	20	20	20	20	20	74.5	80.5	20	307	931	2032.5	294	1373	1372	20	20	20	20	20	20	20
0303-052_BL	T0	no		no		no	38	no	57	1120	1651	406.5	1566	2945.5	345	582.5	479	20	218.5	1202.5	20	337	742.5	20	335.5	1122.5	369	20	251	221	128	691.5	341.5	1807.5	1621.5	137.5	6272	11485	21834.5	1588	3089	1142	623	1152	20	464	1122.5	20	333
0303-053_BL	T0	no		no		no	38	no	56	1310	1186	952.5	2374	5826.5	2421	213.5	20	20	20	344.5	20	20	20	20	20	20	20	20	20	20	20	20	20	1032.5	1020.5	20	4061	9400	15605.5	1605	5252	5090	21	289	20	20	20	20	20
0303-054_BL	T0	no		no		no	38	no	57	6267	8466	7442.5	2934	7383.5	3787	268.5	2559	3709	192.5	4396.5	3569	563	2419.5	3549	971.5	3941.5	7503	224.5	2359	6949	50	1965.5	1542.5	410.5	369.5	216.5	7536	12063	22068.5	3165	8975	8389	112	1693	1851	808	3290.5	5325.5	496
0303-055_BL	T0	no		yes	33	no		yes	57	1168	1361	924.5	2273	6557.5	1833	568.5	304	20	20	163.5	20	20	158.5	20	20	20	20	20	89	20	20	147.5	20	1202.5	1367.5	20	5718	10326	18891.5	2270	9369	4405	118	288	20	20	69.5	20	20
0303-056_BL	T0	no		no		no	38	no	56	4532	4037	1835.5	5477	11401.5	3061	1300.5	2361	20	753.5	2224.5	20	1443	2028.5	20	613.5	1246.5	20	59.5	1352	20	20	2331.5	20	3989.5	4945.5	20	6674	12305	31120.5	4970	13640	6371	1672	2016	20	1394	1313.5	109.5	1084
0303-057_BL	T0	no		no		no		no	57	719	974	478.5	2218	5452.5	2178	36.5	562	20	20	584.5	52	113	331.5	20	46.5	238.5	20	20	106	25	20	515.5	20	466.5	346.5	20	5516	10889	23224.5	2069	6985	4296	90	187	20	20	417.5	20	20
0303-058_BL	T0	no		yes	14	yes	37	no	57	761	430	497.5	1688	2620.5	1433	20	20	20	20	20	20	20	20	20	20	20	20	20	20	20	20	20	20	509.5	521.5	69.5	6783	11262	18722.5	1001	4467	4201	20	20	20	20	20	20	20
0303-059_BL	T0	no		yes	8	yes	34	no	53	696	571	631.5	1107	3520.5	209	206.5	159	20	20	20	20	23	20	20	20	20	20	20	267	20	20	281.5	20	1787.5	1869.5	20	3239	7585	13681.5	1022	4058	1063	20	20	20	43	100.5	20	20
0303-060_BL	T0	no		yes	5	yes	34	no	54	1189	1088	581.5	1848	3282.5	196	708.5	216	20	20	433.5	20	149	120.5	20	20	140.5	20	20	479	20	20	505.5	20	2166.5	2120.5	20	4843	10194	18901.5	1703	4655	1332	163	251	20	467	547.5	20	20
0303-061_BL	T0	no		yes	18	yes	34	no	53	1074	1604	975.5	1718	6471.5	2457	120.5	355	20	20	306.5	20	180	308.5	20	120.5	273.5	20	103.5	349	20	20	467.5	20	1099.5	1102.5	226.5	4182	7022	12684.5	1803	7579	4875	20	290	20	289	489.5	20	20
0303-062_BL	T0	no		no		no	35	no	53	1950	2824	1637.5	3240	7848.5	3469	292.5	556	20	20	849.5	64	123	666.5	20	65.5	623.5	115	154.5	511	249	20	575.5	185.5	1437.5	1380.5	196.5	18661	19804	43535.5	2813	9516	6107	237	410	20	102	648.5	20	20
0303-063_BL	T0	no		no		no	35	no	53	10759	16925	17331.5	5814	11809.5	9111	569.5	5693	10409	31.5	8261.5	16458	832	3451.5	8779	1793.5	6738.5	16118	1366.5	5445	15143	1428	3118.5	4331.5	1030.5	1494.5	1113.5	8369	13150	29121.5	4495	12694	13319	134	3459	5999	1362	6471.5	13832.5	20
0303-064_BL	T0	no		no		no	35	no	53	1973	2744	1858.5	3545	8627.5	4822	292.5	627	31	20	910.5	206	235	186.5	20	65.5	417.5	334	20	20	278	20	363.5	143.5	811.5	980.5	20	8687	14295	28173.5	2624	8541	9724	602	545	20	20	507.5	20	20
0303-065_BL	T0	no		yes	9	yes	35	no	53	474	371	220.5	621	3770.5	530	119.5	89	20	44.5	113.5	20	295	77.5	20	20	102.5	25	20	71	28	20	132.5	20	106.5	248.5	20	1376	2595	4559.5	566	3927	2159	32	20	20	20	110.5	20	29
0303-066_BL	T0	no		no		no	34	no	53	402	693	671.5	1061	2971.5	1286	20	20	20	20	20	67	20	20	20	20	20	89	20	20	144	20	20	20	238.5	69.5	20	2126	4135	8192.5	668	2828	3665	20	20	20	20	20	20	20
0303-067_BL	T0	no		no		no	34	no		1255	1451	1242.5	1634	4870.5	1535	526.5	622	20	178.5	598.5	97	196	365.5	20	116.5	490.5	171	101.5	389	342	61	392.5	198.5	1492.5	1673.5	99.5	3981	8653	15216.5	1432	5662	3713	228	476	20	226	566.5	25.5	202
0303-068_BL	T0	yes	14	no		no	35	no	53	1646	1953	1445.5	2471	6615.5	3362	162.5	579	20	20	335.5	20	20	195.5	20	20	78.5	20	20	179	96	20	239.5	27.5	1134.5	1415.5	274.5	3055	6667	13122.5	2211	10084	6750	75	174	20	20	116.5	20	20
0303-069_BL	T0	no		yes	55	no	34	no	54	866	20	20	1323	3709.5	20	489.5	127	20	20	20	20	207	20	20	20	20	20	20	20	20	20	388.5	20	1758.5	2542.5	20	2453	5882	10968.5	1178	3635	186	247	20	20	58	20	20	20
0303-070_BL	T0	no		no		no	33	no	54	373	112	127.5	853	1398.5	20	213.5	107	20	20	57.5	20	120	20	20	20	20	20	40.5	230	20	20	245.5	20	1035.5	1222.5	31.5	2567	5018	8220.5	728	1688	188	74	344	20	83	76.5	20	20
0303-071_BL	T0	no		yes	54	no	34	no	53	582	819	623.5	1390	3805.5	1766	131.5	278	138	51.5	360.5	236	50	217.5	135	71.5	261.5	302	20	216	312	20	207.5	152.5	304.5	269.5	20	4053	7943	15529.5	861	5135	3881	75	183	20	92	271.5	229.5	85
0303-072_BL	T0	yes	0	no		no	35	no	53	1190	1495	1225.5	2385	5285.5	2307	311.5	600	169	135.5	619.5	320	165	435.5	20	135.5	338.5	425	20	20	387	24	340.5	184.5	653.5	439.5	20	1875	4215	5847.5	1860	5855	3962	114	328	20	217	538.5	402.5	61
0303-073_BL	T0	yes	0	no		no	35	no	53	940	1066	830.5	737	3891.5	1764	47.5	334	418	31.5	416.5	515	114	253.5	317	109.5	368.5	625	98.5	209	549	67	216.5	214.5	117.5	60.5	20	2690	5261	10296.5	513	3430	3828	20	187	235	81	297.5	472.5	31
0303-074_BL	T0	no		no		no	28	no	49	9357	13226	13714.5	13610	17735.5	15880	1508.5	5414	5601	2201.5	6655.5	9170	1586	4352.5	7277	1984.5	5538.5	9554	1355.5	3437	5517	697	1579.5	2878.5	486.5	693.5	701.5	215	442	975.5	11242	18984	25827	780	2934	4424	1624	5421.5	7409.5	2086
0303-075_BL	T0	no		no		no	28	no	48	537	650	454.5	917	3129.5	357	277.5	257	20	79.5	211.5	20	44	237.5	20	188.5	130.5	20	20	20	20	135	115.5	28.5	466.5	406.5	20	1726	2069	2852.5	734	2993	1085	91	133	20	128	218.5	20	20
0303-076_BL	T0	no		no		no	28	no	48	5524	7707	7953.5	1806	6429.5	1498	1915.5	4812	5197	2299.5	5330.5	7256	2111	4478.5	5466	2590.5	6121.5	9229	2305.5	4260	8746	1508	3397.5	4645.5	924.5	1114.5	585.5	3297	4826	8387.5	2171	6604	3558	753	2494	2920	2212	4978.5	6595.5	1856
0303-077_BL	T0	no		no		no	28	no	48	3530	3191	851.5	4316	8730.5	680	2897.5	3417	20	2613.5	3069.5	20	2604	2793.5	20	1678.5	2307.5	20	2109.5	2611	20	1308	2831.5	502.5	4389.5	5127.5	259.5	4844	7088	12140.5	4881	8854	1169	1900	2984	20	2801	3262.5	20	1448
0303-078_BL	T0	no		no		no	28	no	48	7161	9120	7432.5	5746	11084.5	5303	974.5	4089	3430	1130.5	4269.5	4881	737	2088.5	2111	1425.5	3169.5	5543	993.5	2016	5335	897	1004.5	2397.5	901.5	726.5	185.5	8236	11114	21810.5	5304	10597	9749	451	1389	1263	834	3308.5	4365.5	906
0303-079_BL	T0	no		no		no	28	no	48	1471	1424	560.5	2143	6227.5	152	52.5	864	20	197.5	704.5	20	720	705.5	20	503.5	342.5	20	153.5	669	20	439	650.5	211.5	1591.5	2482.5	20	5722	8924	16932.5	1929	6024	1232	620	945	20	585	639.5	20	233
0303-080_BL	T0	no		no		no	28	no	49	930	834	705.5	823	3425.5	111	381.5	543	20	178.5	439.5	20	290	328.5	20	79.5	247.5	20	171.5	438	89	23	426.5	164.5	710.5	974.5	20	3425	6189	12919.5	823	2977	972	304	398	20	310	353.5	20	268
0303-081_BL	T0	no		no		no	28	no	49	479	494	306.5	389	1908.5	479	251.5	136	20	75.5	90.5	20	178	136.5	20	63.5	126.5	20	47.5	20	98	112	86.5	130.5	210.5	342.5	20	2457	2375	4846.5	884	2173	816	107	141	20	52	213.5	20	193
0303-082_BL	T0	no		no		no	28	no	48	851	814	861.5	1673	4568.5	935	438.5	538	20	255.5	479.5	90	141	184.5	20	188.5	215.5	68	287.5	210	163	256	240.5	60.5	795.5	918.5	72.5	4742	6663	11788.5	971	3458	2557	150	174	20	293	427.5	36.5	121
0303-083_BL	T0	no		no		no	28	no	48	6015	4795	20	6185	11247.5	20	4469.5	6126	20	2254.5	4339.5	20	3515	4192.5	20	2023.5	2036.5	20	1795.5	4266	20	2704	4372.5	20	5527.5	9109.5	20	8085	10255	13489.5	5449	12743	20	2151	4000	20	3854	4305.5	20	2258
0303-084_BL	T0	no		no		no	28	no	48	739	666	646.5	1388	4294.5	593	334.5	454	20	165.5	344.5	20	153	226.5	20	207.5	231.5	20	171.5	20	20	105	252.5	20	561.5	603.5	20	3668	5356	10009.5	843	5708	2320	113	241	20	363	407.5	20	139
0303-085_BL	T0	no		no		no	32	no	48	2456	2860	1435.5	3596	6146.5	1388	669.5	2478	20	965.5	2663.5	20	1514	1804.5	20	1509.5	1696.5	20	766.5	2414	164	496	2186.5	930.5	2907.5	2870.5	190.5	5676	8688	13791.5	3295	7533	3157	1390	2010	20	1581	2317.5	20	1509
0303-086_BL	T0	no		no		no	28	no	48	308	374	290.5	837	2649.5	520	380.5	460	20	252.5	290.5	20	344	419.5	20	242.5	231.5	20	329.5	659	20	425	594.5	20	632.5	786.5	20	7377	10737	18619.5	1222	3321	1259	197	175	20	477	392.5	20	129
0303-087_BL	T0	no		no		no	28	no	47	1388	1725	1629.5	1941	3438.5	1648	525.5	922	138	378.5	1042.5	336	357	744.5	66	336.5	827.5	688	317.5	487	469	460	660.5	356.5	1062.5	974.5	20	6184	8791	15067.5	2427	5220	4771	273	646	20	443	760.5	364.5	254
0303-088_BL	T0	no		no		no	28	no	48	2116	2536	2070.5	1586	4526.5	454	749.5	1801	385	334.5	1350.5	572	354	988.5	20	495.5	1167.5	501	438.5	1006	830	388	1182.5	558.5	867.5	1185.5	147.5	493	981	925.5	1371	4604	1355	148	761	20	574	1361.5	494.5	300
0404-001_FU1	T1	yes	0	yes	80	no	48	no	81	2488	2712	1987.5	2968	8124.5	1572	240.5	1046	20	20	970.5	20	601	562.5	20	712.5	620.5	20	20	627	20	215	964.5	1276.5	1529.5	3624.5	230.5	2555	4436	6702.5	4122	8004	4786	20	20	20	40	721.5	20	20
0404-003_FU1	T1	yes	0	yes	22	yes	41	no	66	6953	7982	25873.5	2488	3035.5	1928	1098.5	3690	6020	1170.5	5391.5	7929	752	3264.5	3255	1676.5	3129.5	6907	2131.5	2988	8857	1378	2233.5	3552.5	744.5	1732.5	1025.5	2827	4327	8130.5	2130	3711	4128	329	1970	1512	382	1033.5	381.5	692
0404-004_FU1	T1	no		yes	17	yes	41	no	81	7939	11233	17373.5	8134	11630.5	8254	876.5	4405	3657	1125.5	5712.5	6178	683	3195.5	3395	1071.5	4276.5	5110	969.5	3139	5857	820	2651.5	2823.5	555.5	1516.5	715.5	7780	10867	23466.5	7774	12001	18852	277	1516	2427	493	4325.5	5261.5	1018
0404-005_FU1	T1	yes	0	no		no	46	no	74	9333	8835	11977.5	4139	10861.5	4802	897.5	3490	1275	158.5	4346.5	1783	554	2869.5	27	646.5	3234.5	2810	694.5	2959	2213	785	2640.5	2136.5	1440.5	4709.5	158.5	4479	7927	14525.5	3920	11915	7581	757	833	20	894	4201.5	903.5	270
0404-006_FU1	T1	yes	0	no		no	49	no	66	10127	12925	14221.5	4838	11505.5	6435	1069.5	5245	4171	1431.5	7161.5	6368	1045	4086.5	4393	1802.5	5282.5	7510	1465.5	3440	6475	1200	2658.5	3402.5	465.5	1497.5	945.5	10871	12494	26140.5	5796	9990	12158	373	1938	2915	1120	5071.5	5708.5	1274
0404-008_FU1	T1	yes	0	no		no	45	no	81	13747	18610	20279.5	7467	15903.5	4955	2187.5	9404	2196	2521.5	10794.5	5144	2058	7032.5	1626	2057.5	10029.5	5815	1829.5	7566	7830	1674	6937.5	5990.5	2295.5	10344.5	1842.5	8436	12388	23652.5	5800	19791	12098	198	4043	305	2634	9402.5	3760.5	1485
0404-009_FU1	T1	no		no		no	34	no	81	1766	1844	3328.5	1041	4501.5	641	267.5	1120	20	20	1076.5	20	295	521.5	20	95.5	1138.5	180	20	1283	514	107	1003.5	819.5	722.5	2513.5	809.5	8976	13101	31910.5	1353	4528	2085	20	558	20	122	1561.5	20	20
0404-010_FU1	T1	no		yes	16	yes	41	no	66	16012	21275	27073.5	6117	10591.5	8326	5021.5	11122	12371	6267.5	15898.5	18608	3521	11146.5	13008	5312.5	13258.5	19191	5519.5	8578	17530	3606	6080.5	7212.5	586.5	1362.5	1637.5	1978	3651	6915.5	5787	11294	15914	2075	6848	8696	3945	11339.5	15866.5	5020
0404-011_FU1	T1	no		yes	55	no	33	yes	66	608	350	984.5	518	1672.5	20	20	20	20	20	20	20	20	20	20	20	20	20	20	191	20	20	227.5	20	737.5	1828.5	901.5	4059	6803	14781.5	306	2022	554	20	20	20	20	20	20	20
0404-012_FU1	T1	yes	0	no		no	41	no	81	40716	45901	47694.5	15562	21467.5	18660	22893.5	29720	32791	38091.5	45830.5	48104	30260	40978.5	48217	37902.5	45247.5	50714	31705.5	29570	45655	23319	26106.5	33581.5	2951.5	5881.5	9891.5	18112	16986	40596.5	13143	21861	27298	14634	37555	45206	28361	34994.5	36400.5	33988
0404-013_FU1	T1	yes	0	yes	52	no	39	yes	66	663	877	1401.5	980	3865.5	747	94.5	547	246	154.5	950.5	598	95	600.5	375	172.5	924.5	1177	20	551	1161	123	525.5	661.5	38.5	128.5	64.5	9436	12015	26164.5	911	3562	4176	20	231	111	126	682.5	388.5	120
0404-014_FU1	T1	yes	0	no		no	33	no	66	3027	4604	4591.5	2494	8474.5	3257	312.5	1656	612	284.5	2049.5	1368	316	938.5	417	499.5	1495.5	1643	20	52	2319	265	958.5	975.5	705.5	1475.5	252.5	2592	3547	5706.5	2332	7727	6147	232	762	249	250	1275.5	852.5	362
0404-015_FU1	T1	no		no		no	42	no	66	4635	1627	2050.5	4301	10141.5	20	2263.5	765	20	20	20	20	24	20	20	20	20	20	20	1682	20	20	4662.5	20	5620.5	12878.5	286.5	21735	21341	35637.5	5825	12131	20	1203	2534	20	91	1924.5	20	20
0404-017_FU1	T1	yes	0	no		no	48	no	83	9906	12579	13125.5	8248	18329.5	11407	315.5	4933	1632	164.5	6797.5	4183	76	2944.5	1517	418.5	3551.5	2133	443.5	2734	4788	533	2414.5	2213.5	1212.5	3024.5	1433.5	4839	6786	12951.5	7961	16538	20667	138	1337	973	108	5128.5	2892.5	390
0404-019_FU1	T1	no		yes	24	yes	46	no	66	3550	4263	5215.5	7324	11353.5	8069	175.5	1179	20	20	1988.5	323	396	660.5	20	265.5	1015.5	323	176.5	985	257	22	436.5	20	1773.5	2428.5	152.5	14178	16397	40086.5	5692	11843	14278	218	291	20	184	1075.5	20	20
0404-020_FU1	T1	no		yes	72	no	42	no	81	2183	1679	2926.5	3787	6002.5	1629	426.5	432	20	20	780.5	20	271	534.5	20	20	194.5	20	20	1187	20	20	1554.5	20	2438.5	2491.5	56.5	3211	6128	11994.5	2734	5885	4106	34	216	20	259	700.5	20	20
0404-021_FU1	T1	yes	0	yes	22	yes	42	no	66	784	1330	1346.5	2789	7138.5	3487	114.5	361	20	20	285.5	20	20	346.5	20	20	190.5	20	20	396	57	20	373.5	20	330.5	653.5	212.5	11832	13305	33718.5	2867	6359	7938	20	62	20	93	334.5	20	20
0404-022_FU1	T1	yes	0	no		no	42	no	68	3678	5165	7259.5	8552	12194.5	9448	100.5	2561	1403	388.5	2430.5	1994	151	1407.5	574	388.5	1936.5	2232	350.5	1579	2857	475	1468.5	1248.5	20	1026.5	20	2739	4606	9813.5	8468	12191	15864	20	614	20	255	1784.5	1717.5	20
0404-024_FU1	T1	yes	0	yes	37	no	41	yes	66	8798	8395	8277.5	13509	17281.5	19194	292.5	3550	2428	592.5	4605.5	3792	283	2321.5	2734	522.5	2420.5	3535	714.5	2012	3994	322	1857.5	1799.5	78.5	289.5	28.5	18553	17554	45556.5	13193	18062	23505	159	1118	1391	308	3209.5	3174.5	498
0404-025_FU1	T1	yes	0	no		no	41	no	66	4400	6661	8648.5	3517	6418.5	4328	816.5	2785	3508	1145.5	4762.5	5573	691	2486.5	3937	1346.5	4700.5	6829	1305.5	3018	5979	804	2328.5	3013.5	272.5	979.5	566.5	2529	4465	8624.5	2580	8674	8594	211	1249	1575	880	3829.5	4905.5	773
0404-026_FU1	T1	yes	0	no		no	34	no	74	3693	4985	6479.5	3437	7288.5	4526	205.5	1975	1597	342.5	2939.5	2351	387	1782.5	1439	174.5	2663.5	2639	685.5	2124	2663	188	1227.5	1437.5	689.5	1496.5	183.5	3965	7059	15344.5	1895	7431	7610	20	718	493	335	2182.5	1971.5	220
0404-027_FU1	T1	yes	0	no		no	48	no		12725	20551	21776.5	11546	15430.5	18359	1995.5	6877	6947	1382.5	9902.5	9134	1459	5216.5	5518	1725.5	5139.5	7692	1592.5	3951	7172	639	2663.5	2901.5	1653.5	2245.5	1396.5	7445	10502	21385.5	10447	16666	28446	382	3184	3509	1021	6335.5	6047.5	1018
0404-029_FU1	T1	no		no		no	39	no	66	118	130	134.5	412	787.5	676	20	20	20	20	55.5	20	20	20	20	118.5	447.5	20	20	453	20	259	1359.5	20	404.5	213.5	20	4791	6373	11362.5	577	1472	793	68	20	20	20	109.5	20	20
0404-031_FU1	T1	yes	0	no		no	35	no	84	568	1067	792.5	2019	6182.5	4086	54.5	522	325	20	769.5	656	20	440.5	367	45.5	614.5	817	43.5	475	1523	133	457.5	435.5	115.5	108.5	105.5	5155	9097	21236.5	1608	5681	7793	20	186	156	20	578.5	461.5	40
0404-032_FU1	T1	yes	0	yes	18	yes	48	no	76	1084	1251	1473.5	3063	5117.5	4761	168.5	668	291	20	485.5	359	212	20	20	20	153.5	580	20	536	385	169	804.5	294.5	662.5	857.5	20	5049	6791	14914.5	3445	6132	8538	58	606	304	280	259.5	160.5	382
0404-033_FU1	T1	no		yes	19	yes	33	no	66	518	884	940.5	2159	5848.5	2499	112.5	457	610	143.5	804.5	1396	89	545.5	841	255.5	951.5	1232	186.5	588	1633	157	631.5	862.5	20	20	20	1588	3402	6912.5	1477	5954	7538	20	314	371	20	566.5	1167.5	111
0404-034_FU1	T1	yes	0	yes	18	yes	48	no		329	721	821.5	1664	8025.5	2838	51.5	397	253	20	407.5	580	35	199.5	143	75.5	395.5	449	115.5	153	805	54	291.5	128.5	20	20	20	2050	4121	7850.5	1583	7532	8018	20	91	98	20	295.5	268.5	20
0404-035_FU1	T1	yes	0	yes	24	yes	47	no		1779	3265	4493.5	992	4286.5	1661	582.5	1664	3345	886.5	3210.5	5669	724	2522.5	4024	1678.5	4774.5	5772	1352.5	2850	7673	915	2793.5	4419.5	60.5	51.5	71.5	2089	3071	5281.5	934	3602	5216	201	596	1838	775	2990.5	5609.5	763
0404-036_FU1	T1	no		yes	20	yes	33	no	68	764	1221	1592.5	1028	4241.5	920	161.5	733	703	193.5	1271.5	1244	143	738.5	670	314.5	1356.5	1597	379.5	1022	1789	323	803.5	993.5	199.5	119.5	155.5	8116	10699	27927.5	927	3017	3197	20	355	324	275	880.5	1141.5	200
0404-037_FU1	T1	no		no		no	39	no	66	652	636	781.5	1585	3309.5	1302	251.5	544	20	304.5	972.5	20	325	483.5	20	20	761.5	20	234.5	750	20	54	1030.5	20	783.5	1716.5	93.5	21374	19470	44422.5	1672	3499	2591	409	634	20	267	743.5	20	68
0404-038_FU1	T1	yes	0	yes	3	yes	45	no		1836	2614	3879.5	5595	10464.5	6585	20	735	20	20	1166.5	311	20	448.5	20	20	652.5	165	20	380	184	20	361.5	321.5	408.5	1011.5	172.5	2547	4590	8114.5	5419	9564	11497	20	26	20	20	750.5	135.5	20
0404-040_FU1	T1	no		yes	7	yes	34	no		19446	26141	32241.5	7754	10531.5	10050	5137.5	13991	16170	7186.5	20710.5	23711	5168	14818.5	16995	7592.5	17129.5	24103	6756.5	11952	21360	3988	9228.5	11782.5	1049.5	2420.5	2528.5	2962	4792	9889.5	6954	11221	18703	2101	8366	12332	5593	16105.5	19346.5	6140
0404-041_FU1	T1	yes	0	no		no	48	no	81	8317	11400	15081.5	8169	15256.5	9558	1116.5	5061	4296	1359.5	8372.5	7619	846	4774.5	3736	1470.5	7048.5	7694	2040.5	5280	8334	1353	4224.5	4502.5	371.5	2372.5	685.5	6371	10626	20087.5	5988	13226	17028	20	2753	1567	1281	6527.5	6061.5	664
0404-042_FU1	T1	yes	0	yes	2	yes	30	no	79	13025	20552	25952.5	14264	19048.5	15189	2488.5	9268	10348	3814.5	14630.5	16750	2015	8721.5	10980	3628.5	12301.5	15809	3651.5	7906	14298	2260	5798.5	7221.5	592.5	1702.5	1453.5	4355	7195	14390.5	13310	18705	24660	1035	4727	7310	2819	10621.5	12213.5	2526
0404-043_FU1	T1	yes	0	no		no	45	no	80	3451	4452	6452.5	4714	9793.5	5096	284.5	1829	20	20	1895.5	115	20	1036.5	20	20	1056.5	83	20	1791	24	432	1624.5	501.5	653.5	2166.5	20	15809	17429	40203.5	4598	10046	9749	20	286	20	20	1365.5	233.5	20
0404-044_FU1	T1	yes	0	no		no	42	no	63	5900	9174	11680.5	9710	16070.5	10286	426.5	3512	1884	465.5	4719.5	3500	686	2279.5	1553	676.5	2559.5	3409	772.5	2255	3201	818	1977.5	2019.5	480.5	1451.5	371.5	10163	12459	25855.5	9731	18067	21020	201	1120	754	568	3402.5	2065.5	326
0404-045_FU1	T1	yes	0	yes	63	no	50	no		2530	1555	3956.5	2490	9167.5	51	20	692	20	20	20	20	20	20	20	20	20	20	20	1192	20	242	1590.5	20	1420.5	3905.5	20	6667	10170	19430.5	2299	9128	2112	20	20	20	20	588.5	20	20
0404-046_FU1	T1	yes	0	yes	10	yes	44	no		4759	5613	6998.5	5839	10534.5	7486	20	1303	20	20	2172.5	125	20	780.5	20	20	879.5	20	124.5	794	1385	167	1064.5	824.5	620.5	1711.5	20	4615	9099	17080.5	4711	12807	12812	20	384	20	20	2068.5	357.5	20
0404-047_FU1	T1	yes	0	no		no	46	no	71	601	903	1951.5	2839	3887.5	2123	20	833	20	20	1175.5	20	150	413.5	20	20	995.5	174	20	732	65	20	1040.5	750.5	611.5	1173.5	147.5	9248	11322	26356.5	2212	5254	3568	20	64	20	322	933.5	20	20
0404-048_FU1	T1	yes	0	yes	62	no	39	no	22	3873	7845	8975.5	4850	7731.5	9215	679.5	4772	3760	1460.5	5748.5	8067	1002	3487.5	5695	1855.5	6191.5	10172	1806.5	4142	9347	1224	3012.5	4825.5	324.5	20	587.5	1671	3067	5831.5	6280	8679	13006	461	1465	3604	1009	4681.5	7346.5	1364
0404-050_FU1	T1	yes	0	no		no	45	no		2072	4210	5893.5	2691	7242.5	5048	506.5	2157	2792	873.5	3981.5	6280	592	2400.5	4366	1393.5	4503.5	8953	1400.5	3183	8726	866	2410.5	4304.5	55.5	265.5	416.5	1553	2969	5480.5	2690	7970	8380	286	1087	2079	659	2978.5	5901.5	876
0404-051_FU1	T1	yes	0	no		no	45	no	80	573	632	1600.5	986	4412.5	892	20	20	172	20	592.5	549	20	124.5	20	20	649.5	573	116.5	445	811	43	628.5	475.5	127.5	718.5	22.5	2418	3383	7034.5	1124	4821	3444	116	76	20	20	383.5	217.5	20
0404-052_FU1	T1	yes	0	yes	14	yes	45	no	81	1788	2491	3985.5	4446	10161.5	6598	505.5	1646	1286	264.5	1970.5	2010	346	1564.5	1567	821.5	2450.5	3355	761.5	1990	4218	602	2008.5	2133.5	229.5	388.5	64.5	2084	3824	7434.5	5182	9442	13627	489	761	942	396	1878.5	2489.5	499
0404-053_FU1	T1	yes	0	no		no	31	no	84	2474	3448	5813.5	7836	14687.5	9506	230.5	1852	1254	164.5	3495.5	3100	132	1477.5	1265	541.5	1789.5	2779	798.5	2174	5018	451	1565.5	2496.5	154.5	738.5	133.5	8362	11392	20289.5	8390	14754	18862	20	322	448	138	2075.5	2026.5	150
0404-054_FU1	T1	yes	0	no		no	42	no	63	4680	4367	6246.5	4084	7320.5	3150	20	1345	347	20	1738.5	171	20	904.5	20	20	1294.5	1134	173.5	1137	2910	147	852.5	965.5	273.5	1154.5	49.5	22595	19926	41876.5	3911	7882	8141	20	127	20	58	1453.5	644.5	20
0404-055_FU1	T1	yes	0	yes	43	no	42	yes	63	1298	1187	2376.5	1975	3873.5	1797	464.5	554	20	20	1163.5	866	512	299.5	122	20	358.5	308	20	802	1226	44	1121.5	768.5	537.5	1249.5	214.5	5187	9754	20536.5	1675	3861	5824	763	162	429	20	827.5	121.5	189
0404-056_FU1	T1	yes	0	no		no	44	no	78	3926	4958	2434.5	1839	5362.5	1078	690.5	1370	443	584.5	1920.5	891	594	1276.5	657	246.5	1393.5	1950	715.5	835	1570	522	681.5	500.5	871.5	1057.5	166.5	3586	5389	8660.5	2297	5739	2724	429	968	257	167	1332.5	1181.5	549
0404-057_FU1	T1	yes	0	no		no	45	no	63	8754	10293	6042.5	7521	14290.5	5561	1322.5	4904	1644	1230.5	4353.5	2737	911	2609.5	1519	1267.5	2359.5	2594	1176.5	1955	2760	973	1627.5	1342.5	1636.5	2248.5	503.5	3055	4775	9674.5	6925	16763	12259	775	1873	621	997	3679.5	1903.5	1091
0404-058_FU1	T1	yes	0	yes	17	yes	45	no	63	22111	27976	18752.5	13927	24942.5	8657	3517.5	11177	8914	4588.5	13732.5	12996	3072	9105.5	10732	4148.5	10517.5	14426	3567.5	6368	11813	2498	4866.5	6294.5	1934.5	3181.5	1831.5	5347	7385	13661.5	12657	24655	18794	1694	6059	7520	3410	9210.5	10383.5	3546
0404-059_FU1	T1	yes	0	no		no	45	no	65	6097	6967	3215.5	8383	17141.5	3439	726.5	3577	774	324.5	2580.5	919	544	1527.5	442	488.5	1422.5	1215	741.5	1358	1360	575	990.5	822.5	1298.5	1792.5	749.5	1571	2544	4488.5	5704	16246	8259	201	1140	525	619	1937.5	597.5	342
0404-060_FU1	T1	yes	0	no		no	45	no	84	5457	9969	4183.5	5033	10846.5	3095	856.5	3446	1541	873.5	3308.5	2455	781	1903.5	1398	910.5	2358.5	2573	919.5	1696	2321	682	1321.5	1508.5	677.5	853.5	83.5	2729	4182	7543.5	6155	11603	7557	675	1506	857	707	2342.5	1687.5	901
0404-061_FU1	T1	yes	0	no		no	43	no	65	3254	4336	2983.5	4770	7734.5	2338	1182.5	2888	501	541.5	2573.5	835	855	1740.5	307	758.5	1949.5	1191	871.5	1784	1474	765	1578.5	1126.5	1489.5	1761.5	178.5	4381	6917	13831.5	3280	9404	5706	406	1200	20	937	2202.5	475.5	952
0404-062_FU1	T1	yes	0	yes	58	no	29	yes	65	5247	6388	4285.5	4690	10294.5	1720	2043.5	3300	20	880.5	3429.5	20	1409	1972.5	20	1483.5	1725.5	432	1009.5	1844	1493	1186	1552.5	1200.5	3462.5	4135.5	847.5	5033	8053	14269.5	4842	9058	3843	940	2121	20	1280	3123.5	20	728
0404-063_FU1	T1	yes	0	no		no	39	no	63	5287	7309	3757.5	5432	13378.5	5657	1351.5	2694	516	631.5	3006.5	806	783	1943.5	89	924.5	1799.5	1214	956.5	1685	1498	853	1433.5	1016.5	1950.5	2427.5	480.5	7905	11767	24954.5	6153	13793	9225	897	1377	44	1013	2322.5	576.5	893
0404-064_FU1	T1	yes	0	no		no	29	no	63	1085	1266	1652.5	1407	3895.5	966	588.5	1157	90	517.5	976.5	281	635	642.5	50	558.5	994.5	307	627.5	959	1047	480	739.5	565.5	979.5	1033.5	264.5	7482	11062	13867.5	1406	5756	3354	214	545	20	721	912.5	126.5	470
0404-065_FU1	T1	no		yes	3	yes	38	no		4881	3564	1934.5	5776	10463.5	2750	567.5	1868	376	379.5	1929.5	943	504	1250.5	604	690.5	1556.5	1655	739.5	1169	2089	699	1153.5	1189.5	689.5	741.5	190.5	8059	12092	23157.5	6467	12886	7077	184	771	406	498	1690.5	732.5	444
0404-066_FU1	T1	yes	0	yes	21	yes	38	no	80	7542	11642	7586.5	8483	17362.5	7951	2426.5	9934	6687	4030.5	14801.5	13034	2763	9342.5	9226	5141.5	13172.5	18454	5657.5	9490	16395	3609	6940.5	9456.5	610.5	727.5	275.5	4644	6210	12548.5	11387	20682	14593	1456	5048	8025	2980	9471.5	11051.5	4000
0404-067_FU1	T1	yes	0	no		no	46	no		1651	3102	2039.5	3000	9894.5	1230	981.5	2531	1023	797.5	2527.5	1577	664	1755.5	1164	978.5	2413.5	2347	893.5	1995	2394	848	1666.5	1679.5	625.5	826.5	213.5	10752	14229	28840.5	2975	13406	4234	512	1324	914	807	2147.5	1686.5	869
0404-068_FU1	T1	yes	0	no		no	43	no	64	1815	2161	706.5	3373	13705.5	6228	126.5	2023	276	167.5	1646.5	587	54	823.5	319	315.5	583.5	581	25.5	435	357	138	549.5	424.5	20	329.5	33.5	4315	6145	10939.5	2938	14064	7114	84	395	178	156	1264.5	546.5	100
0404-069_FU1	T1	no		yes	78	no	29	no	65	269	512	482.5	1047	3233.5	375	348.5	339	20	291.5	399.5	20	470	370.5	20	522.5	379.5	52	509.5	414	66	634	546.5	347.5	356.5	539.5	32.5	2720	4109	6250.5	750	3575	1215	164	214	20	455	392.5	20	410
0404-070_FU1	T1	no		no		no	29	no		377	412	426.5	1499	3417.5	302	271.5	207	20	171.5	191.5	20	264	159.5	20	137.5	92.5	20	183.5	20	20	198	282.5	20	222.5	379.5	20	4821	6013	10407.5	1204	3263	1023	77	126	20	200	184.5	20	106
0404-073_FU1	T1	yes	0	no		no	44	no	63	854	514	1054.5	1122	2370.5	565	20	20	20	20	1130.5	457	89	20	20	20	146.5	20	305.5	249	20	20	336.5	115.5	781.5	1571.5	20	4391	5665	10951.5	2224	1526	831	20	571	20	20	20	20	20
0404-074_FU1	T1	yes	0	yes	22	yes	44	no		2450	2945	5456.5	4685	6307.5	5512	462.5	2656	1379	447.5	1865.5	2037	237	808.5	1565	236.5	844.5	3146	635.5	1010	3355	221	754.5	1047.5	156.5	241.5	465.5	5711	12405	26843.5	2341	5674	8352	65	649	1309	240	1377.5	1980.5	184
0404-077_FU1	T1	no		no		no	29	no	63	616	961	1756.5	376	1418.5	458	79.5	579	723	121.5	747.5	971	84	329.5	463	270.5	690.5	1379	229.5	443	1460	90	377.5	512.5	20	186.5	180.5	841	2121	3208.5	256	2122	896	20	214	428	93	622.5	1050.5	84
0404-078_FU1	T1	yes	0	no		no	29	no	63	180	102	447.5	408	1110.5	190	20	20	20	20	20	20	45	20	20	20	20	20	20	195	20	20	289.5	20	190.5	575.5	45.5	307	898	1482.5	443	952	550	20	20	20	50	20	20	20
0404-079_FU1	T1	yes	0	no		no	44	no	63	107	47	337.5	427	1372.5	321	20	111	20	20	20	20	20	20	20	20	20	20	20	348	20	41	148.5	20	74.5	390.5	20	1473	4526	7317.5	380	945	1048	20	20	20	20	72.5	20	20
0404-080_FU1	T1	yes	0	no		no	49	no	84	1046	1200	3093.5	1382	4244.5	1336	20	281	20	20	344.5	20	20	20	20	20	336.5	20	30.5	710	155	166	771.5	34.5	729.5	2021.5	170.5	997	2289	4426.5	1249	3633	3682	20	20	20	20	56.5	20	20
0404-081_FU1	T1	yes	0	yes	58	no	42	yes		188	359	1347.5	412	1404.5	20	126.5	103	20	20	20	20	20	20	20	20	20.5	20	20	167	20	138	238.5	20	721.5	1396.5	237.5	1897	4105	7062.5	345	1461	20	199	20	20	20	20	20	20
0404-082_FU1	T1	no		yes	23	yes	39	no	63	2191	2144	1953.5	607	1439.5	626	572.5	1642	2040	1727.5	1043.5	2184	1015	1938.5	1848	1516.5	3562.5	3772	1555.5	2396	4182	1466	3244.5	2684.5	165.5	302.5	27.5	1295	2498	3912.5	720	1592	2060	436	747	1665	591	1368.5	3281.5	994
0404-083_FU1	T1	yes	0	no		no	36	no	84	368	330	487.5	329	1108.5	509	20	31	20	20	34.5	20	20	20	20	119.5	32.5	115	20	72	204	20	20	203.5	66.5	126.5	20	945	2185	5892.5	120	939	857	20	20	20	20	40.5	20	37
0404-084_FU1	T1	yes	0	no		no	45	no	71	2843	4167	4461.5	3193	5693.5	4054	535.5	1824	1930	755.5	2566.5	2100	486	1378.5	1744	673.5	2046.5	3396	520.5	858	2714	266	570.5	1127.5	346.5	884.5	536.5	1582	3385	3653.5	2220	6304	7117	103	618	1419	438	1817.5	2875.5	424
0404-085_FU1	T1	yes	0	yes	35	no	53	yes		4663	4850	6188.5	9507	15503.5	9584	433.5	3180	2280	553.5	4518.5	4305	151	1341.5	1573	235.5	1754.5	3313	253.5	1065	3209	117	507.5	1027.5	20	113.5	20	791	1311	2543.5	6171	17031	21313	107	707	1023	466	2897.5	3399.5	158
0404-086_FU1	T1	yes	0	yes	32	no	44	yes		284	298	892.5	628	2113.5	695	26.5	420	20	20	120.5	20	49	405.5	20	20	58.5	20	20	141	147	20	297.5	139.5	184.5	274.5	20	489	1321	2276.5	448	1358	3170	20	20	20	20	180.5	20	20
0404-088_FU1	T1	yes	0	no		no	46	no		207	133	313.5	297	1464.5	142	46.5	29	20	20	107.5	101	20	20	20	27.5	24.5	120	20	42	20	20	84.5	79.5	83.5	80.5	20	81	367	646.5	133	1193	1836	20	20	20	20	73.5	20	20
0404-089_FU1	T1	yes	0	no		no	44	no	63	800	923	1219.5	1786	4740.5	1735	70.5	216	338	86.5	560.5	1042	20	194.5	306	20.5	643.5	1269	93.5	453	1293	161	296.5	644.5	20	205.5	31.5	428	646	1345.5	1201	3242	7019	20	160	286	83	512.5	1082.5	46
0404-090_FU1	T1	yes	0	yes	24	yes	44	no	63	589	910	1425.5	3198	4127.5	1079	1609.5	76	20	20	289.5	20	871	20	20	20	20	20	20	512	20	81	648.5	20	2054.5	3061.5	20	2989	4040	7310.5	1079	3669	594	484	106	20	670	20	20	20
0404-091_FU1	T1	yes	0	no		no	39	no		3223	6683	6723.5	1838	4511.5	3116	711.5	2234	1704	786.5	3799.5	3395	564	2196.5	2318	503.5	3397.5	3729	1163.5	2003	2712	817	1872.5	926.5	258.5	749.5	402.5	1084	2059	4988.5	1690	6083	6689	318	1531	2285	617	2924.5	2928.5	753
0404-093_FU1	T1	yes	0	no		no	46	no		1774	1791	2166.5	1514	4993.5	20	662.5	1169	20	20	1091.5	20	289	778.5	20	211.5	880.5	20	507.5	1567	20	726	1923.5	914.5	1859.5	2833.5	39.5	3646	7732	16856.5	1103	5393	537	20	1165	20	543	997.5	20	76
0404-094_FU1	T1	yes	0	no		no	39	no		8017	11816	10523.5	2778	12221.5	2549	1538.5	6408	2907	1695.5	8144.5	5411	1299	5130.5	3689	1687.5	7291.5	7130	1616.5	5458	6927	1473	4702.5	4407.5	1611.5	2689.5	202.5	3121	6488	13548.5	2911	11920	5796	832	3011	1664	1583	6619.5	5398.5	988
0404-095_FU1	T1	yes	0	no		no	53	no		4175	5389	4337.5	1795	11118.5	3540	561.5	3408	1768	751.5	4694.5	3159	530	2434.5	1808	895.5	3688.5	3858	861.5	2685	3960	717	2150.5	2355.5	711.5	1372.5	303.5	2925	6501	11932.5	3595	9003	5356	147	1352	634	764	3485.5	2694.5	533
0404-097_FU1	T1	yes	0	no		no	44	no	63	2720	4094	2134.5	3399	11384.5	6151	205.5	1846	1022	289.5	2566.5	1989	189	1388.5	1107	358.5	1965.5	2719	342.5	1421	2582	242	1160.5	1322.5	95.5	314.5	219.5	749	2069	4119.5	2624	12465	10496	107	588	666	240	2038.5	1587.5	298
0404-098_FU1	T1	yes	0	no		no	39	no	63	8343	10871	5021.5	7488	18762.5	11836	314.5	6688	1905	569.5	6831.5	3801	531	2990.5	2265	709.5	5410.5	5088	745.5	4718	4465	512	4304.5	2753.5	98.5	757.5	218.5	3515	6399	12920.5	8978	18521	15618	110	1338	1272	316	5996.5	3394.5	566
0404-099_FU1	T1	no		no		no	38	no		2582	2405	1662.5	1891	7081.5	2493	143.5	1952	344	65.5	1507.5	517	142	591.5	33	299.5	980.5	869	353.5	1695	856	349	923.5	312.5	407.5	665.5	97.5	1058	1719	3769.5	1273	8327	2951	20	356	20	138	1326.5	405.5	64
0404-100_FU1	T1	no		yes	67	no	31	no	64	212	278	265.5	390	1104.5	44	99.5	130	20	24.5	134.5	20	20	29.5	20	43.5	20	20	20	31	20	20	157.5	47.5	346.5	447.5	20	1150	2305	3807.5	233	609	158	34	53	20	221	149.5	20	20
0404-101_FU1	T1	yes	0	no		no	39	no	65	635	836	669.5	1354	5255.5	1659	33.5	923	20	38.5	807.5	96	74	520.5	20	64.5	658.5	436	243.5	742	873	243	972.5	384.5	142.5	342.5	24.5	4667	8439	17166.5	1077	6537	3644	20	281	20	137	645.5	338.5	167
0404-103_FU1	T1	yes	0	no		no	44	no		289	362	278.5	623	4040.5	1084	121.5	366	51	134.5	347.5	144	84	265.5	69	131.5	390.5	290	191.5	382	545	297	317.5	284.5	112.5	128.5	22.5	1253	2953	5468.5	535	3582	2186	20	102	31	105	296.5	129.5	101
0404-104_FU1	T1	no		no		no	44	no	84	197	103	152.5	169	1165.5	145	20	97	47	24.5	171.5	112	75	92.5	67	58.5	181.5	156	64.5	143	236	47	152.5	165.5	20	29.5	21.5	173	357	704.5	119	1127	513	78	46	20	54	143.5	112.5	37
0404-105_FU1	T1	yes	0	yes	68	no	43	no	65	225	259	148.5	527	8795.5	1144	20	229	20	20	191.5	20	47	49.5	20	29.5	130.5	20	39.5	160	87	34	160.5	78.5	55.5	52.5	20	251	634	1190.5	342	6739	3496	20	25	20	38	105.5	20	20
0404-106_FU1	T1	no		no		no	44	no		31	192	59.5	125	641.5	197	22.5	50	20	20	67.5	20	20	32.5	20	69.5	40.5	20	20	40	20	20	32.5	31.5	22.5	54.5	20	1375	3641	6057.5	123	1499	522	20	20	20	20	70.5	20	20
0404-107_FU1	T1	no		no		no	44	no		200	68	47.5	358	1529.5	308	42.5	146	32	20	163.5	41	20	110.5	24	20	147.5	48	21.5	63	83	21	71.5	40.5	20	37.5	20	1236	3624	5391.5	92	2622	1925	20	66	20	20	137.5	20	20
0404-108_FU1	T1	no		no		no	44	no	84	20	20	160.5	619	1014.5	187	492.5	437	20	124.5	20	20	20	20	20	76.5	162.5	20	20	232	20	87	424.5	196.5	314.5	218.5	76.5	2469	3731	6964.5	1062	1901	766	232	357	20	20	451.5	20	20
0404-110_FU1	T1	yes	0	no		no	45	no	81	3750	4973	2175.5	5442	8120.5	3821	165.5	2366	460	250.5	1802.5	1231	215	976.5	613	231.5	981.5	998	238.5	249	275	46	117.5	116.5	449.5	518.5	95.5	403	645	2070.5	4814	8362	9222	20	401	272	199	1422.5	1187.5	220
0404-111_FU1	T1	yes	0	no		no	45	no	78	4009	4529	3348.5	5852	10965.5	5087	522.5	2200	1587	546.5	3004.5	2734	495	1646.5	1719	559.5	1879.5	2383	466.5	1249	2417	309	839.5	1050.5	443.5	580.5	154.5	681	1343	2767.5	4205	12434	11400	250	1208	1257	626	2183.5	1870.5	419
0404-112_FU1	T1	yes	0	no		no	39	no	63	1784	1471	963.5	3109	7027.5	1468	1035.5	1370	20	20	1177.5	20	642	882.5	20	514.5	603.5	20	323.5	1309	20	424	1105.5	20	2080.5	2294.5	40.5	2661	4578	8463.5	2697	6768	3348	359	722	20	537	1127.5	20	20
0404-113_FU1	T1	yes	0	no		no	32	no	73	8056	10996	13125.5	5022	10025.5	3838	1923.5	6137	5994	2342.5	8300.5	11361	1853	5865.5	8263	2627.5	7720.5	14133	2706.5	4796	11859	1281	3757.5	5308.5	1666.5	1938.5	744.5	1907	3006	8431.5	3841	11753	8820	857	3526	4619	2117	6701.5	10072.5	2028
0404-114_FU1	T1	yes	0	no		no	36	no	81	4016	4911	4521.5	6789	9623.5	7390	556.5	2332	1805	544.5	3203.5	2929	451	1987.5	2282	705.5	2098.5	3887	756.5	1539	3289	376	1156.5	1717.5	434.5	683.5	393.5	3181	6310	13541.5	5717	12661	9169	240	1270	1306	501	2215.5	3642.5	658
0404-115_FU1	T1	yes	0	no		no	42	no	79	863	1038	524.5	1514	3976.5	2659	20	406	123	99.5	282.5	213	49	111.5	137	103.5	172.5	376	174.5	233	415	65	168.5	208.5	20	20	20	2928	4149	7104.5	2159	4690	6978	58	38	92	62	237.5	75.5	80
0404-117_FU1	T1	yes	0	no		no	39	no	73	481	670	468.5	405	2164.5	838	65.5	290	168	51.5	275.5	242	65	176.5	126	92.5	223.5	334	78.5	176	303	22	138.5	150.5	114.5	55.5	44.5	695	859	1870.5	465	2125	2207	23	107	105	62	182.5	204.5	65
0404-118_FU1	T1	yes	0	no		no	39	no	65	58	82	45.5	271	788.5	192	24.5	64	20	20	46.5	20	20	31.5	20	32.5	39.5	35	41.5	76	204	27	20	63.5	20	20	20	766	1431	3398.5	294	990	1082	20	28	20	41	56.5	21.5	20
0404-119_FU1	T1	yes	0	no		no	36	no	63	1401	1515	1329.5	1387	4338.5	543	484.5	897	64	238.5	661.5	20	302	275.5	20	106.5	207.5	159	141.5	265	101	45	245.5	303.5	930.5	1291.5	109.5	944	1985	3587.5	1189	3927	1325	316	260	20	483	603.5	20	98
0404-120_FU1	T1	yes	0	no		no	45	no	63	705	799	584.5	889	3540.5	901	74.5	311	29	50.5	191.5	52	53	127.5	22	52.5	79.5	126	55.5	114	96	93	83.5	57.5	229.5	307.5	43.5	17364	17288	45026.5	979	2408	2438	49	49	20	54	108.5	91.5	24
0404-121_FU1	T1	yes	0	no		no	45	no	65	594	969	871.5	983	5348.5	2045	101.5	621	340	112.5	718.5	572	96	377.5	390	178.5	517.5	940	166.5	384	1085	77	392.5	530.5	51.5	93.5	75.5	3863	7707	14329.5	954	6145	4843	48	211	179	108	628.5	652.5	141
0404-123_FU1	T1	yes	0	yes	6	yes	45	no	71	516	1283	760.5	918	3216.5	2156	52.5	285	250	53.5	417.5	404	44	214.5	425	145.5	541.5	818	115.5	331	686	56	230.5	385.5	127.5	119.5	67.5	1750	3135	5405.5	1025	5342	4845	20	138	175	31	294.5	270.5	128
0404-124_FU1	T1	yes	0	yes	3	yes	49	no	84	2111	2113	1819.5	2697	6070.5	1995	374.5	893	97	386.5	1187.5	1497	257	649.5	334	383.5	786.5	705	497.5	850	1375	459	407.5	639.5	709.5	984.5	279.5	2274	4127	5649.5	4438	6481	4187	248	342	488	494	997.5	1248.5	506
0404-125_FU1	T1	yes	0	no		no	44	no	80	9105	13097	7857.5	7569	14560.5	4244	2210.5	6256	1228	1284.5	5345.5	2636	1708	4178.5	2161	1349.5	4123.5	4960	2006.5	4955	4621	2394	3996.5	3330.5	3635.5	4906.5	1218.5	9365	13167	31515.5	6873	14631	9798	725	2819	715	1860	5319.5	2666.5	1121
0404-126_FU1	T1	yes	0	yes	8	yes	42	no	63	1386	2062	1347.5	3139	6160.5	2247	396.5	1859	146	305.5	1103.5	20	260	722.5	20	316.5	814.5	519	227.5	620	959	360	662.5	499.5	715.5	834.5	227.5	6280	9866	18852.5	3336	10226	5823	106	515	20	309	958.5	107.5	306
0404-128_FU1	T1	yes	0	yes	45	no	46	yes	84	4654	5725	4224.5	5638	15580.5	3634	1172.5	3387	1543	1067.5	3000.5	2254	864	2150.5	1042	1076.5	2347.5	2355	1172.5	1868	2907	910	1793.5	2025.5	1288.5	1731.5	245.5	2773	5584	9797.5	5310	14414	6104	497	1654	389	947	2657.5	1758.5	828
0404-129_FU1	T1	yes	0	no		no	53	no		4374	5673	3483.5	2549	8920.5	1884	896.5	2441	869	823.5	2305.5	1589	962	1403.5	587	709.5	1843.5	1502	1033.5	1535	2305	883	1335.5	1521.5	1048.5	1205.5	313.5	7532	10632	20956.5	2872	9783	3629	493	1260	70	815	1895.5	1267.5	831
0404-130_FU1	T1	yes	0	no		no	44	no	65	1862	3073	1716.5	5894	10016.5	4273	317.5	1743	537	299.5	1257.5	665	243	695.5	572	216.5	700.5	723	216.5	534	1368	306	422.5	489.5	358.5	501.5	44.5	13649	15755	39877.5	4683	12036	9176	97	488	330	230	930.5	555.5	227
0404-131_FU1	T1	yes	0	no		no	38	no	63	4385	5537	5205.5	5390	7525.5	2673	1544.5	4195	2751	1559.5	5225.5	4318	1304	3538.5	3012	1685.5	4536.5	4320	1635.5	3346	4449	1530	3068.5	3265.5	1422.5	1892.5	431.5	4293	5105	11121.5	2259	7455	3678	640	2536	1194	1532	4064.5	3808.5	1162
0404-132_FU1	T1	no		yes	17	yes	49	no		884	2648	6623.5	2381	15336.5	11132	71.5	1884	2171	48.5	512.5	3712	20	824.5	998	20	401.5	2520	143.5	282	2291	104	102.5	795.5	20	105.5	194.5	81	712	2523.5	3315	15525	18952	34	749	1164	20	1034.5	3492.5	45
0404-134_FU1	T1	yes	0	no		no	46	no	65	451	517	460.5	1014	6845.5	1650	131.5	515	451	73.5	557.5	252	114	208.5	187	91.5	122.5	202	20	124	259	20	58.5	148.5	62.5	20	20	798	1463	2178.5	1723	5775	3042	88	112	312	64	133.5	144.5	58
0404-136_FU1	T1	yes	0	no		no	39	no		1046	2001	1563.5	1288	6695.5	1206	198.5	888	1182	395.5	1505.5	1955	231	867.5	1014	446.5	1225.5	2878	560.5	981	3142	365	704.5	1268.5	108.5	129.5	68.5	4633	9218	19264.5	1378	8628	4315	113	403	814	342	1237.5	1918.5	409
0404-137_FU1	T1	yes	0	yes	21	yes	42	no	63	1325	1224	953.5	1095	5983.5	1261	301.5	751	73	294.5	756.5	265	340	524.5	251	415.5	562.5	486	352.5	630	911	538	659.5	430.5	309.5	426.5	20	2065	3382	6569.5	1480	7429	3270	279	495	20	277	659.5	514.5	353
0404-138_FU1	T1	yes	0	yes	70	no	38	no	73	3604	3795	3952.5	1263	6987.5	908	685.5	2054	2369	843.5	2833.5	3656	797	2271.5	2845	1084.5	3294.5	6069	1342.5	2562	6373	1146	2434.5	3490.5	560.5	723.5	93.5	4167	8034	14041.5	1056	8417	2101	448	1417	1317	738	2541.5	4257.5	945
0404-139_FU1	T1	yes	0	no		no	44	no	63	1473	3236	1929.5	4656	13945.5	3896	211.5	1219	350	255.5	948.5	678	122	580.5	408	173.5	560.5	785	196.5	497	1051	232	482.5	657.5	167.5	290.5	21.5	3631	6384	13337.5	3325	11343	6736	45	274	72	155	692.5	573.5	147
0404-140_FU1	T1	yes	0	no		no	42	no	65	609	1162	874.5	1269	7059.5	1649	89.5	391	222	66.5	370.5	413	69	226.5	119	196.5	244.5	324	207.5	220	368	97	308.5	320.5	67.5	99.5	43.5	2987	4758	9284.5	1312	7277	3826	20	157	20	137	359.5	360.5	72
0404-142_FU1	T1	yes	0	no		no	28	no	70	1354	1554	1607.5	1241	5329.5	1206	598.5	1546	1179	714.5	2159.5	1718	560	1854.5	1223	911.5	2028.5	2257	1193.5	2141	2914	717	1913.5	2130.5	391.5	500.5	93.5	626	1252	2738.5	1791	6100	1820	149	1016	628	732	1911.5	1507.5	563
0404-144_FU1	T1	yes	0	no		no	45	no	79	854	1819	957.5	2664	6891.5	5074	60.5	636	727	95.5	754.5	1125	47	334.5	1167	84.5	1108.5	1371	20	20	1939	64	563.5	650.5	20	20	55.5	1670	6893	13797.5	2912	6821	10206	45	380	494	20	627.5	965.5	82
0404-147_FU1	T1	yes	0	no		no	43	no		1712	2375	1484.5	2061	4114.5	1917	455.5	1041	206	304.5	856.5	395	438	503.5	181	431.5	596.5	2283	362.5	465	907	466	603.5	675.5	460.5	667.5	80.5	3121	5577	12444.5	2219	4388	3137	202	492	188	395	652.5	647.5	404
0404-148_FU1	T1	yes	0	no		no	45	no		2347	3806	2786.5	1990	4551.5	876	965.5	1894	364	571.5	1680.5	651	732	1202.5	167	708.5	1428.5	802	872.5	1244	1523	1091	1704.5	1256.5	1440.5	2061.5	213.5	3244	5802	10434.5	1782	4325	1342	502	902	20	848	1633.5	923.5	532
0404-158_FU1	T1	yes	0	no		no	43	no	77	7068	9760	8283.5	5796	11401.5	3369	1421.5	3750	2976	1295.5	4687.5	4848	1237	2777.5	2781	1846.5	3774.5	5762	1572.5	2591	5616	1110	2271.5	2891.5	1158.5	1558.5	492.5	1466	2772	4860.5	4595	10731	8904	600	1661	2008	1374	3610.5	4782.5	1125
0404-160_FU1	T1	yes	0	no		no	48	no	80	4148	5481	2251.5	4902	15326.5	2516	685.5	1994	373	398.5	1805.5	749	583	1265.5	472	466.5	1179.5	823	437.5	1064	1368	761	1058.5	863.5	916.5	1355.5	183.5	3583	5944	11377.5	4129	14948	5589	401	863	55	646	1557.5	695.5	519
0404-173_FU1	T1	no		yes	14	yes	28	no	62	5420	6619	3608.5	4530	14355.5	2672	1412.5	3146	567	1171.5	2666.5	906	1009	1855.5	284	1241.5	2030.5	1874	1255.5	2178	2326	1202	1807.5	1512.5	1667.5	2272.5	154.5	5148	8408	15106.5	5036	14065	4515	733	1595	20	1157	2329.5	1193.5	1004
0404-182_FU1	T1	yes	0	no		no	37	no	79	7978	10352	6921.5	12622	17665.5	5054	3803.5	6744	20	2697.5	4782.5	20	2560	3787.5	20	2078.5	4501.5	20	2152.5	3749	859	2393	3770.5	2426.5	4895.5	6024.5	832.5	4679	8063	13502.5	9859	20778	11709	2277	3515	20	2718	4394.5	20	2333
0404-188_FU1	T1	yes	0	no		no	45	no	64	526	664	832.5	2261	5980.5	2444	242.5	1065	429	211.5	1122.5	974	371	873.5	486	356.5	1074.5	1041	357.5	738	1281	294	528.5	720.5	503.5	629.5	131.5	2755	4535	8170.5	1966	5329	3422	126	516	300	290	1105.5	828.5	338
0404-189_FU1	T1	yes	0	no		no	41	no		1363	1289	1238.5	3188	5683.5	1642	1111.5	1269	20	372.5	1647.5	20	797	1256.5	20	676.5	886.5	605	668.5	879	801	629	920.5	790.5	1941.5	2024.5	20	238	594	582.5	3370	6591	3553	321	1110	20	796	1423.5	20	492
0404-192_FU1	T1	no		yes	8	yes	31	no		1876	2187	1966.5	3875	3777.5	1437	299.5	502	367	135.5	376.5	179	399	452.5	107	295.5	390.5	526	314.5	586	502	683	724.5	447.5	868.5	1013.5	195.5	2164	3882	5990.5	2430	3944	2848	153	231	20	61	419.5	105.5	350
0404-193_FU1	T1	no		no		no	45	no	64	504	499	410.5	837	1995.5	946	197.5	302	235	157.5	457.5	450	157	364.5	263	226.5	344.5	1074	199.5	431	968	298	403.5	565.5	144.5	227.5	57.5	2708	4806	9360.5	762	1860	1479	75	189	334	168	356.5	472.5	214
0404-194_FU1	T1	no		no		no	38	no	62	281	291	138.5	1171	5157.5	699	102.5	209	20	106.5	204.5	205	76	163.5	20	109.5	138.5	20	129.5	181	166	142	224.5	139.5	132.5	156.5	33.5	1304	2450	4612.5	721	4508	2458	103	165	20	130	173.5	26.5	110
0404-195_FU1	T1	no		no		no	44	no	72	178	208	82.5	760	3055.5	339	230.5	247	20	135.5	255.5	20	222	275.5	20	256.5	228.5	20	133.5	297	20	208	319.5	214.5	198.5	321.5	22.5	1437	2289	4139.5	740	2849	1847	173	158	20	210	240.5	20	207
0404-196_FU1	T1	yes	0	no		no	48	no		139	104	176.5	3927	9060.5	2276	367.5	976	513	391.5	1384.5	1402	480	804.5	634	645.5	1228.5	1442	498.5	800	2487	616	954.5	1180.5	320.5	453.5	117.5	4355	7086	14135.5	2564	8579	3903	215	592	60	440	992.5	891.5	312
0404-197_FU1	T1	no		no		no	31	no	79	20	34	414.5	288	1946.5	354	126.5	147	20	59.5	204.5	20	100	128.5	20	67.5	112.5	20	80.5	194	40	232	284.5	133.5	89.5	104.5	20	2061	3832	7762.5	487	2245	668	79	128	20	83	183.5	20	59
0404-198_FU1	T1	yes	0	no		no	44	no	62	20	20	20	1150	1570.5	453	369.5	335	20	304.5	264.5	20	478	210.5	20	355.5	230.5	20	469.5	231	138	743	383.5	356.5	667.5	470.5	35.5	1802	2407	4057.5	1089	2233	926	425	219	20	404	487.5	20	170
0404-200_FU1	T1	yes	0	no		no	50	no	79	20	20	20.5	487	1340.5	952	44.5	86	56	136.5	168.5	157	107	66.5	20	20	20	72	67.5	101	278	31	123.5	105.5	20	43.5	51.5	1409	2787	5327.5	587	1449	1712	20	105	23	35	130.5	20	20
0404-201_FU1	T1	yes	0	no		no	38	no	38	3889	6683	7529.5	2986	4921.5	1768	510.5	2380	3461	801.5	3008.5	2863	1275	973.5	2013	948.5	2653.5	3215	1864.5	1643	3277	963	1402.5	1889.5	823.5	1667.5	697.5	3738	6455	14153.5	2082	4931	2319	396	1537	629	1032	2101.5	3397.5	1253
0404-202_FU1	T1	yes	0	yes	50	no	41	yes	64	5735	7760	5206.5	8206	14553.5	5122	2500.5	4850	20	814.5	3506.5	20	1987	2153.5	20	1373.5	2003.5	20	2157.5	3139	2334	1660	3387.5	1738.5	5005.5	6016.5	392.5	2747	5141	9494.5	7860	14860	10511	941	1564	20	1170	3695.5	20	1109
0404-227_FU1	T1	yes	0	yes	45	no	43	yes	61	8443	10148	6144.5	7085	16819.5	6969	2546.5	6914	1548	1604.5	5387.5	2652	2003	3973.5	1161	1912.5	4250.5	3892	2279.5	3798	4009	1697	3690.5	3533.5	3788.5	4862.5	1296.5	11036	14107	31795.5	7824	19037	9856	873	2572	360	1736	4695.5	2283.5	1474
0404-228_FU1	T1	yes	0	no		no	34	no		4958	4904	2095.5	5286	11517.5	279	3924.5	5033	20	1480.5	3306.5	20	2072	2779.5	20	2216.5	2779.5	20	2081.5	3921	673	2874	4384.5	2460.5	5409.5	7221.5	776.5	8441	13340	25039.5	4471	12283	2080	2032	3161	20	2451	3660.5	20	1623
0404-229_FU1	T1	yes	0	yes	13	yes	40	no		28241	28825	19050.5	27919	38320.5	23432	2226.5	8781	6532	2573.5	10751.5	9988	1933	6156.5	5710	2783.5	6040.5	10602	2929.5	5225	10663	2023	3907.5	5280.5	1773.5	2561.5	913.5	7197	11747	23495.5	24860	33207	28725	970	3824	2781	2112	6935.5	7410.5	2199
0404-231_FU1	T1	yes	0	no		no	41	no		28090	33141	34826.5	16561	33525.5	15306	5992.5	19341	20993	9740.5	25688.5	34046	5559	17073.5	23166	8829.5	23223.5	35620	7867.5	13763	27231	5668	9686.5	16500.5	2462.5	3614.5	3641.5	10895	14238	34872.5	14968	30131	28395	3415	11634	20059	6810	19459.5	24047.5	7034
0404-232_FU1	T1	yes	0	no		no	36	no	69	5088	4098	2889.5	3837	9465.5	2447	1558.5	3121	20	593.5	2039.5	20	656	1850.5	20	923.5	1935.5	20	1601.5	2752	1109	1068	2675.5	1342.5	2619.5	3200.5	20	3528	5511	12667.5	2858	8526	2436	333	1020	20	913	2497.5	20	830
0404-233_FU1	T1	yes	0	yes	20	yes	37	no	61	19489	29172	22479.5	16503	23625.5	13925	3333.5	12294	8133	4143.5	11199.5	13919	2864	8263.5	10559	3733.5	10821.5	14756	3200.5	4962	11866	1890	4409.5	5329.5	2236.5	3295.5	2733.5	4841	8353	14448.5	17997	24846	21683	1924	5767	8695	3245	9982.5	10821.5	2897
0404-234_FU1	T1	no		no		no	50	no		488	480	368.5	753	856.5	291	72.5	276	20	20	174.5	20	109	108.5	20	20	20	20	53.5	156	260	248	262.5	178.5	430.5	369.5	121.5	8834	10682	19693.5	848	1492	1129	20	57	20	20	75.5	20	40
0404-235_FU1	T1	no		no		no	37	no	71	3163	3258	1570.5	4471	10632.5	20	3779.5	3865	20	952.5	2008.5	20	2203	2141.5	20	1316.5	486.5	20	1541.5	3447	20	2029	3756.5	432.5	5689.5	7438.5	20	3149	4576	9341.5	4872	10936	20	1586	2458	20	1431	3115.5	20	314
0404-237_FU1	T1	no		yes	62	no	42	no	79	3189	3244	1425.5	4758	13900.5	1485	716.5	1967	20	1806.5	2353.5	20	1231	1773.5	20	796.5	1892.5	20	1106.5	1957	74	1043	2423.5	1173.5	2521.5	3196.5	352.5	13512	17422	35605.5	4864	13967	3379	169	1006	20	1856	2183.5	20	680
0404-238_FU1	T1	no		no		no	37	no	65	3483	5727	5140.5	2610	8894.5	2901	612.5	2603	1955	893.5	3273.5	3314	666	2301.5	2825	923.5	3182.5	4801	1077.5	1308	7192	710	1543.5	2586.5	557.5	667.5	509.5	12395	15065	32280.5	1681	9588	9538	393	1325	1923	752	3014.5	3567.5	782
0404-239_FU1	T1	no		no		no	37	no	56	815	996	919.5	1421	3225.5	1402	667.5	402	547	399.5	485.5	20	336	553.5	20	461.5	378.5	44	1234.5	554	524	1078	2114.5	229.5	794.5	555.5	654.5	12063	11661	28237.5	2525	3019	3783	23	1481	156	1129	605.5	2871.5	679
0404-240_FU1	T1	no		yes	12	yes	36	no	79	4398	6059	7437.5	5660	9343.5	3755	2631.5	3978	2108	1421.5	3804.5	3841	355	3651.5	1756	1101.5	4450.5	4522	1541.5	3126	3952	1344	2675.5	2395.5	2198.5	2387.5	193.5	6116	9272	17325.5	4657	9840	7006	1286	3670	1898	1188	4449.5	3348.5	828
0404-241_FU1	T1	no		yes	13	yes	37	no	78	11166	22413	17453.5	11256	24043.5	15178	3839.5	12275	9390	6194.5	18525.5	14515	5662	12908.5	12128	5924.5	16866.5	19104	7532.5	10988	17608	3156	8860.5	11439.5	2516.5	4741.5	1218.5	3066	8618	8712.5	16339	24761	21731	3032	8360	7474	3199	14681.5	11516.5	4944
0404-243_FU1	T1	no		no		no	42	no	77	1051	897	806.5	1291	3545.5	224	631.5	902	20	470.5	730.5	20	271	577.5	20	336.5	343.5	20	437.5	391	213	958	598.5	314.5	1130.5	1975.5	328.5	13486	18922	32033.5	1509	4190	242	197	538	20	605	800.5	20	383
0404-270_FU1	T1	no		no		no	37	no	62	3651	3946	3818.5	3305	5810.5	20	2805.5	4074	20	1923.5	3335.5	20	2248	3227.5	20	2445.5	3051.5	20	2735.5	5252	1034	2384	4992.5	2887.5	4015.5	6439.5	546.5	14054	20292	37588.5	3413	6264	20	642	1098	20	2528	3753.5	20	2131
0404-279_FU1	T1	no		yes	19	yes	37	no	56	5859	10639	8983.5	2297	6826.5	2054	1352.5	4783	3863	2001.5	6561.5	6363	1816	4249.5	4625	1970.5	5756.5	7583	1937.5	3853	7143	1320	2962.5	4094.5	812.5	1262.5	930.5	6043	10123	22734.5	2336	7289	4444	720	2445	3843	1661	4754.5	5821.5	2202
0404-281_FU1	T1	no		no		no	36	no	57	1261	1171	1089.5	1489	2936.5	308	798.5	1397	20	337.5	839.5	20	771	848.5	20	413.5	723.5	20	1195.5	1569	20	939	1420.5	663.5	1623.5	2101.5	500.5	5152	9495	17843.5	1756	3521	398	519	560	20	959	1392.5	20	548
0404-282_FU1	T1	no		no		no	37	no	71	543	373	631.5	688	1374.5	171	429.5	367	20	298.5	257.5	20	442	334.5	20	224.5	313.5	20	492.5	490	20	283	584.5	381.5	831.5	1310.5	433.5	10730	13606	35857.5	718	1580	187	40	270	20	618	498.5	20	39
0404-283_FU1	T1	no		no		no	36	no	71	321	549	1073.5	1058	1744.5	20	556.5	833	20	332.5	310.5	20	486	442.5	20	228.5	176.5	20	523.5	585	20	656	702.5	494.5	892.5	2040.5	350.5	2593	6293	14660.5	967	1762	35	97	496	20	664	610.5	20	326
0404-284_FU1	T1	no		no		no	34	no	56	1035	745	750.5	590	1358.5	83	294.5	698	20	100.5	409.5	20	213	320.5	20	192.5	170.5	20	203.5	375	20	200	396.5	266.5	684.5	1016.5	262.5	953	1971	3630.5	669	1495	719	280	360	20	204	378.5	20	76
0404-285_FU1	T1	no		no		no	37	no	64	1383	2651	2050.5	1246	1994.5	1081	1297.5	1185	221	781.5	1278.5	2471	601	614.5	500	567.5	925.5	444	446.5	775	534	303	661.5	584.5	1707.5	1720.5	592.5	4197	7580	15444.5	1300	2740	995	496	435	244	885	1039.5	326.5	702
0404-286_FU1	T1	no		yes	60	no	34	yes	78	1103	1409	1401.5	1894	4942.5	427	860.5	988	20	468.5	457.5	20	515	378.5	20	236.5	472.5	20	619.5	667	20	664	690.5	197.5	1664.5	2319.5	295.5	6327	9807	19319.5	1626	5415	1484	471	419	20	754	529.5	20	207
0404-287_FU1	T1	no		no		no	47	no	64	3197	4759	4615.5	1650	9603.5	1744	297.5	1609	1314	706.5	2338.5	2616	441	1583.5	1727	771.5	2415.5	3633	732.5	1431	3816	382	1030.5	1649.5	282.5	393.5	205.5	6513	9230	16280.5	1163	10202	3565	176	759	1074	423	1781.5	2258.5	737
0404-293_FU1	T1	no		yes	12	yes	40	no	64	2674	3296	2055.5	2828	10700.5	2514	214.5	1147	516	338.5	1386.5	879	295	715.5	641	231.5	927.5	1624	572.5	622	1668	282	673.5	833.5	283.5	401.5	76.5	1834	3973	7529.5	2165	11935	6622	90	431	367	278	836.5	734.5	303
0404-299_FU1	T1	no		no		no	37	no	62	2485	2373	1186.5	3084	4952.5	53	1595.5	1872	20	946.5	999.5	20	1014	860.5	20	538.5	445.5	20	474.5	868	55	662	1011.5	587.5	3283.5	4492.5	582.5	891	1982	3965.5	2795	5189	20	653	1475	20	1260	1062.5	20	321
0404-303_FU1	T1	no		no		no	37	no	79	1319	1567	969.5	1425	4180.5	654	472.5	1099	20	256.5	738.5	20	336	427.5	20	143.5	367.5	20	199.5	485	129	108	272.5	116.5	958.5	1137.5	216.5	5668	10754	20353.5	1352	5629	1766	113	328	20	435	637.5	20	215
0404-304_FU1	T1	no		no		no	36	no	62	2982	2636	2028.5	2791	8484.5	182	1183.5	1439	20	397.5	751.5	20	547	564.5	20	111.5	356.5	20	355.5	775	20	578	1073.5	403.5	3512.5	5003.5	134.5	3594	8802	18721.5	2435	7584	818	389	581	20	900	892.5	20	42
0404-311_FU1	T1	no		yes	35	no	42	yes	56	1180	1407	1151.5	1723	5440.5	893	357.5	454	20	210.5	168.5	20	315	281.5	20	20	137.5	20	223.5	423	25	132	384.5	204.5	1065.5	1541.5	139.5	748	2139	3234.5	1152	5360	1852	20	63	27	461	295.5	20	20
0404-313_FU1	T1	no		yes	59	no	37	yes		2471	2902	2501.5	1323	2498.5	633	660.5	1083	374	666.5	1290.5	948	519	1122.5	631	4151.5	1226.5	1069	610.5	944	1153	831	920.5	758.5	1087.5	1091.5	204.5	2209	5207	9317.5	751	2531	2389	219	871	745	810	1254.5	777.5	310
0404-318_FU1	T1	yes	21	no		no	37	no	79	2633	1637	1147.5	3291	4578.5	610	1095.5	1352	20	447.5	1544.5	20	855	946.5	20	391.5	854.5	20	631.5	1353	20	169	1200.5	584.5	2365.5	3757.5	291.5	922	1894	2708.5	2325	6327	1639	406	1178	20	859	1355.5	20	341
0404-319_FU1	T1	no		yes	16	yes	37	no	56	6108	10576	11136.5	2464	7322.5	4564	1231.5	4913	4309	1693.5	7006.5	8303	1177	4621.5	5462	1569.5	5930.5	8009	1500.5	3411	6335	623	2214.5	2864.5	402.5	887.5	1026.5	3406	5572	12697.5	2128	6595	5864	649	2945	4544	1201	5014.5	7037.5	1518
0404-321_FU1	T1	no		no		no	37	no	62	186	239	428.5	175	556.5	182	39.5	178	38	20	201.5	63	20	121.5	20	20	154.5	73	21.5	173	106	20	105.5	85.5	21.5	210.5	20	3240	5303	10263.5	118	787	581	20	28	20	26	211.5	20	20
0404-322_FU1	T1	no		no		no	42	no	77	1788	1844	2255.5	1407	3929.5	635	356.5	1408	20	59.5	1347.5	20	250	837.5	20	174.5	1283.5	20	305.5	1826	622	326	1190.5	430.5	382.5	1537.5	20	3038	4896	10205.5	1176	5045	2122	20	535	20	431	1132.5	200.5	141
0404-323_FU1	T1	no		yes	7	yes	36	no	62	6172	6699	6156.5	3636	7810.5	5410	602.5	3315	2050	510.5	4225.5	4594	123	1598.5	1205	564.5	3363.5	5412	723.5	2775	5323	455	1999.5	1678.5	566.5	1473.5	476.5	2709	4667	9309.5	3673	8799	9860	20	1376	879	345	3168.5	3599.5	466
0404-324_FU1	T1	no		no		no	37	no	64	737	1186	1098.5	738	3481.5	1050	31.5	695	20	107.5	974.5	74	94	393.5	20	88.5	626.5	226	225.5	689	568	20	522.5	165.5	158.5	721.5	20	3501	5102	10672.5	942	4288	2314	20	215	20	131	817.5	242.5	20
0404-325_FU1	T1	no		yes	5	yes	22	no	56	8079	12548	10721.5	5669	16471.5	8637	1194.5	7697	4364	2078.5	8752.5	8000	1410	5778.5	5551	2197.5	7985.5	8943	2082.5	5517	7948	1413	3878.5	4581.5	349.5	1967.5	1125.5	2366	4555	9142.5	6878	16998	12628	298	2831	3707	1399	6398.5	6454.5	1774
0404-326_FU1	T1	no		yes	19	yes	36	no	62	1622	2711	2060.5	1640	6484.5	2502	236.5	1184	20	47.5	853.5	20	114	536.5	20	38.5	718.5	20	540.5	1213	20	207	1102.5	633.5	766.5	1728.5	142.5	21	206	1619.5	1465	8728	4818	20	675	20	146	1485.5	20	20
0404-327_FU1	T1	no		yes	19	yes	44	no	78	130	446	440.5	308	4046.5	544	74.5	392	54	58.5	404.5	438	52	213.5	184	165.5	471.5	582	234.5	567	465	98	231.5	268.5	20	115.5	20	4188	6853	12191.5	201	1993	911	132	144	158	156	299.5	39.5	266
0404-328_FU1	T1	no		yes	12	yes	36	no	79	572	758	922.5	890	4188.5	276	20	766	20	20	378.5	20	20	182.5	20	20	352.5	20	69.5	479	20	182	395.5	20	419.5	890.5	20	724	1072	2699.5	421	4341	1890	20	170	20	20	319.5	20	20
0404-329_FU1	T1	no		yes	19	yes	41	no	62	88	274	320.5	1170	4019.5	1154	20	172	20	64.5	184.5	20	90	50.5	20	20	48.5	20	29.5	142	20	34	139.5	48.5	140.5	201.5	130.5	1529	2824	5563.5	1216	3644	1531	20	38	20	20	128.5	20	20
0404-330_FU1	T1	no		no		no	36	no	71	288	343	340.5	319	2277.5	537	74.5	413	34	20	287.5	64	38	184.5	24	72.5	327.5	176	136.5	306	322	105	265.5	207.5	91.5	168.5	20	2288	3940	8681.5	277	2983	1315	20	59	20	85	222.5	72.5	25
0404-331_FU1	T1	no		no		no	37	no	64	845	1084	1404.5	578	2088.5	1290	171.5	885	311	98.5	780.5	495	47	341.5	287	166.5	728.5	1032	55.5	922	1419	312	1179.5	949.5	144.5	354.5	24.5	1528	2837	5296.5	771	2515	2081	20	245	25	110	458.5	427.5	83
0404-332_FU1	T1	no		no		no	40	no	56	311	535	414.5	525	3396.5	694	20	265	25	20	244.5	20	71	46.5	20	20	124.5	20	20	242	48	54	190.5	114.5	122.5	283.5	20	810	1273	2523.5	551	2598	1929	20	20	20	20	168.5	20	20
0404-336_FU1	T1	no		no		no	36	no	62	189	131	324.5	950	1802.5	531	20	96	61	20	222.5	56	20	122.5	52	28.5	148.5	113	31.5	140	153	20	113.5	66.5	20	137.5	20	1386	2700	5138.5	464	2345	1668	20	42	25	20	174.5	30.5	41
0404-141_FU1	T1	no		no		no	43	no	77	1913	1989	2462.5	1990	4979.5	1635	199.5	770	20	97.5	763.5	46	233	272.5	20	20	326.5	20	55.5	230	92	125	555.5	254.5	673.5	1804.5	164.5	964	1680	3034.5	1495	4583	3733	146	479	20	152	648.5	20	20
0404-143_FU1	T1	yes	0	yes	2	yes	37	no	62	12763	17586	20534.5	10994	18243.5	14064	2639.5	8640	7544	3568.5	12958.5	12441	2164	7812.5	8004	3451.5	9364.5	11524	3652.5	6496	10266	2177	5162.5	6017.5	710.5	1849.5	1358.5	8744	12286	29164.5	9013	16455	24334	953	4558	5393	2589	8868.5	9702.5	2551
0404-145_FU1	T1	yes	0	no		no	31	no	62	4185	5290	7220.5	2002	5584.5	512	750.5	2702	37	202.5	3387.5	1278	336	1608.5	86	121.5	2311.5	1438	231.5	2479	2060	470	2312.5	1357.5	998.5	3255.5	124.5	8822	13076	27892.5	1996	5666	2884	20	1152	20	496	3003.5	303.5	20
0404-150_FU1	T1	yes	0	yes	2	yes	31	no	62	5300	6971	10230.5	7761	11390.5	8040	480.5	3082	1297	416.5	3633.5	2131	370	1884.5	1667	464.5	1964.5	2047	531.5	1571	2184	317	1209.5	1030.5	363.5	1238.5	469.5	4463	7242	13804.5	6969	13732	19555	200	749	822	465	2426.5	2059.5	457
0404-151_FU1	T1	yes	0	no		no	0	no	72	6469	8929	10348.5	5317	13164.5	5098	1049.5	3258	20	318.5	4734.5	709	789	2317.5	20	723.5	2666.5	1409	560.5	2720	1156	640	2338.5	1550.5	1451.5	5178.5	399.5	3243	5256	8841.5	4935	12365	10617	202	1387	20	919	3840.5	483.5	255
0404-152_FU1	T1	no		yes	23	yes	43	no	62	3454	4575	5981.5	2108	7108.5	2026	655.5	2328	337	482.5	2476.5	1559	566	1934.5	394	621.5	2359.5	2412	790.5	2016	1870	623	1741.5	1362.5	1070.5	3333.5	285.5	3538	6011	11311.5	1930	6142	4205	451	1293	35	681	2304.5	874.5	495
0404-153_FU1	T1	yes	0	yes	7	yes	43	no		2765	3454	3976.5	2864	6632.5	3140	166.5	1123	20	79.5	1525.5	156	185	839.5	20	108.5	906.5	347	301.5	1007	486	308	999.5	543.5	232.5	1405.5	28.5	5618	10065	21754.5	2170	6737	5097	20	493	20	204	1397.5	47.5	72
0404-155_FU1	T1	yes	0	no		no	43	no		3830	4300	3936.5	2724	9922.5	2990	74.5	1684	20	20	1738.5	20	20	941.5	20	20	671.5	20	20	914	181	138	846.5	163.5	613.5	1363.5	98.5	5812	9991	21749.5	3002	8149	7325	20	320	20	20	1662.5	20	20
0404-156_FU1	T1	yes	0	no		no	42	no	62	11124	16928	18353.5	5229	11682.5	7163	2054.5	8734	7892	3468.5	12211.5	12591	2173	6973.5	8967	3838.5	11053.5	14068	3664.5	6744	12826	2267	5131.5	6576.5	443.5	1051.5	1156.5	7737	10268	20405.5	4001	10210	16168	1153	3573	6174	2502	9371.5	10699.5	2790
0404-157_FU1	T1	yes	0	no		no	43	no		2223	2618	2405.5	1937	6918.5	1723	462.5	1071	20	274.5	1201.5	92	316	608.5	80	209.5	745.5	251	190.5	645	477	169	613.5	381.5	554.5	1514.5	190.5	2483	4442	9334.5	1961	5732	4720	339	446	20	375	1093.5	279.5	174
0404-159_FU1	T1	yes	0	yes	16	yes	38	no	63	4981	6991	6800.5	3215	9548.5	2963	863.5	3199	1233	823.5	4121.5	2746	854	2381.5	1210	1002.5	3317.5	2945	978.5	2470	3552	683	2043.5	1965.5	1018.5	2158.5	366.5	3643	6040	11233.5	2429	8756	5989	420	1315	848	829	3290.5	1994.5	791
0404-162_FU1	T1	yes	0	yes	22	yes	42	no	64	10908	15994	19674.5	4845	13522.5	5718	2199.5	8177	8648	3450.5	11663.5	14676	2302	7626.5	9321	3919.5	11791.5	16791	3779.5	7558	14822	2246	5518.5	7303.5	543.5	1601.5	983.5	9950	13471	30109.5	4738	12687	13405	1106	4245	6728	2585	9179.5	11508.5	2932
0404-163_FU1	T1	yes	0	no		no	45	no	83	2759	3797	4681.5	1014	5641.5	270	776.5	2037	86	434.5	2851.5	1274	650	1344.5	269	596.5	2097.5	1631	399.5	1877	2249	692	1642.5	1285.5	824.5	2917.5	304.5	6515	10711	22978.5	1334	4751	548	233	1139	185	576	2583.5	1175.5	318
0404-164_FU1	T1	yes	0	yes	20	yes	43	no	62	20	182	742.5	2396	7050.5	5365	266.5	781	588	200.5	748.5	549	351	322.5	220	20	619.5	792	96.5	337	1044	33	517.5	441.5	236.5	552.5	167.5	8169	12917	25795.5	3258	6775	7841	191	160	174	222	753.5	248.5	56
0404-165_FU1	T1	yes	0	yes	59	no	43	yes	66	17848	16091	5442.5	11968	24021.5	4906	1647.5	7708	1450	1848.5	6783.5	2247	1379	3673.5	1811	1319.5	3896.5	2592	1480.5	3156	2521	1198	2500.5	1821.5	1553.5	3294.5	321.5	2946	4664	8173.5	15974	25222	8966	973	2502	1010	1796	4975.5	1909.5	1390
0404-166_FU1	T1	yes	0	no		no	41	no		8539	7021	3732.5	4458	10613.5	2587	429.5	3341	366	375.5	2774.5	1367	296	1371.5	489	317.5	1126.5	597	323.5	979	820	377	884.5	495.5	559.5	1144.5	620.5	3082	4849	10099.5	4087	12042	4939	231	636	106	350	1919.5	363.5	237
0404-168_FU1	T1	yes	0	no		no	44	no	62	10414	8164	5159.5	3731	11374.5	1378	932.5	5224	54	716.5	3871.5	20	552	2090.5	20	537.5	2406.5	469	700.5	2388	803	1038	2262.5	1112.5	1326.5	2405.5	43.5	3832	6037	11958.5	3520	13996	4300	479	1313	20	1009	4037.5	20	787
0404-169_FU1	T1	yes	0	no		no	30	no	62	4731	4069	2352.5	1792	7519.5	609	818.5	2784	20	580.5	1618.5	20	514	1325.5	20	411.5	1417.5	69	640.5	1576	311	1058	1246.5	919.5	1398.5	2279.5	639.5	6042	9747	20274.5	2065	9010	1319	496	810	20	720	2196.5	20	267
0404-170_FU1	T1	yes	0	no		no	43	no		20211	23143	11483.5	9948	22753.5	6324	1605.5	10338	3596	2296.5	11473.5	6529	1825	6314.5	5069	1977.5	7490.5	7681	1792.5	4306	6703	1122	3144.5	2994.5	697.5	1995.5	561.5	4583	7058	13738.5	9479	21447	9390	940	3206	3132	2232	8419.5	7167.5	2160
0404-171_FU1	T1	yes	0	no		no	43	no		6249	8832	3852.5	4696	13655.5	2476	720.5	4428	707	843.5	3880.5	1213	667	2021.5	897	592.5	2126.5	1379	758.5	1442	1404	628	1310.5	974.5	550.5	1539.5	244.5	9170	11810	29725.5	3542	14576	5690	566	1274	294	819	2815.5	855.5	811
0404-172_FU1	T1	yes	0	no		no	42	no	80	8341	9559	4530.5	5404	13148.5	822	2022.5	5787	20	1267.5	5791.5	20	1529	2472.5	20	2108.5	2418.5	622	1564.5	3181	1155	2612	3174.5	1687.5	3563.5	6281.5	710.5	11337	14867	33094.5	6053	14162	2490	1383	2171	20	1137	3644.5	20	1007
0404-174_FU1	T1	no		yes	20	yes	30	no	62	1147	1043	3185.5	1569	6959.5	1021	1713.5	4966	3049	2119.5	5220.5	4366	2138	4175.5	3756	1712.5	4780.5	5238	1519.5	2919	4281	1323	2105.5	2374.5	1053.5	1834.5	742.5	2646	4019	7102.5	3482	7278	2769	1098	2426	3193	2075	4856.5	4173.5	2057
0404-175_FU1	T1	no		no		no	31	no	62	3544	3502	2025.5	3544	10736.5	1562	1312.5	2045	20	1426.5	1699.5	20	935	991.5	20	1152.5	1263.5	184	1614.5	1599	602	1425	1645.5	1394.5	2474.5	3361.5	841.5	8301	10812	15676.5	4019	11495	3576	975	1067	20	1445	1671.5	20	629
0404-176_FU1	T1	yes	0	yes	6	yes	38	no	62	26762	30462	20221.5	16789	23040.5	11809	3768.5	17655	8894	6179.5	19748.5	13872	4803	10116.5	8744	5092.5	14400.5	15208	5789.5	9900	15179	3701	8329.5	8864.5	741.5	1681.5	1028.5	3958	6298	11498.5	17243	25026	20948	2334	6216	5812	4440	13793.5	10397.5	6338
0404-177_FU1	T1	no		yes	21	yes	38	no	62	4916	3765	339.5	4917	8734.5	20	3850.5	4817	20	2014.5	2885.5	20	2037	2949.5	20	426.5	1829.5	20	987.5	3823	20	1365	4523.5	1540.5	6984.5	8653.5	20	2785	4800	9843.5	5333	8548	20	1441	3844	20	2401	3620.5	20	414
0404-178_FU1	T1	yes	0	no		no	43	no	72	10138	13275	8526.5	3897	14261.5	2042	2174.5	7021	3618	2652.5	8323.5	6178	2358	5171.5	4569	2400.5	7081.5	6924	2353.5	5130	7496	1467	3881.5	4257.5	1027.5	2344.5	844.5	6492	10506	22675.5	4285	16373	6614	928	2908	2959	2392	5838.5	5357.5	2568
0404-179_FU1	T1	yes	0	yes	18	yes	43	no	63	9818	13110	4189.5	6747	16183.5	3944	1524.5	6557	855	1641.5	5841.5	1627	1241	2697.5	886	927.5	3550.5	1939	896.5	3162	2684	742	2432.5	1849.5	1612.5	2682.5	422.5	6007	8288	15560.5	4874	17626	7149	670	2044	222	1461	4066.5	1543.5	1033
0404-180_FU1	T1	yes	0	no		no	43	no	64	14507	17577	11221.5	6051	17066.5	4171	2242.5	10050	4920	3542.5	10893.5	7761	3074	6458.5	5757	2751.5	8870.5	8563	2431.5	5521	9580	1979	4783.5	5023.5	1339.5	2083.5	518.5	8133	11620	25620.5	6278	16232	8196	1233	3488	3415	2345	8132.5	6882.5	2754
0404-181_FU1	T1	yes	0	no		no	41	no	70	4596	5810	2377.5	2270	11550.5	1093	1115.5	2982	859	951.5	2828.5	1614	830	1934.5	1113	624.5	2241.5	2042	702.5	1742	1781	567	1385.5	1227.5	1125.5	1602.5	415.5	4144	6475	13213.5	4917	10641	2618	571	1203	439	862	2411.5	1115.5	607
0404-183_FU1	T1	yes	0	yes	26	yes	41	no	62	867	1372	1392.5	4667	7748.5	2114	512.5	1508	292	408.5	1785.5	20	402	1248.5	20	716.5	1051.5	518	877.5	1068	1181	1153	1714.5	1142.5	2425.5	3055.5	1019.5	1737	2985	6338.5	5208	8385	3724	351	749	20	766	1358.5	313.5	373
0404-184_FU1	T1	yes	0	no		no	44	no	62	1340	1839	2456.5	1318	3575.5	1021	20	588	236	135.5	1053.5	496	171	468.5	193	526.5	662.5	399	100.5	707	425	28	585.5	239.5	627.5	1359.5	242.5	1145	2370	4696.5	815	3326	2296	160	162	20	160	776.5	542.5	435
0404-185_FU1	T1	yes	0	no		no	35	no	78	2649	2847	5015.5	1675	3928.5	1777	264.5	609	178	235.5	1326.5	1033	136	719.5	58	246.5	903.5	1382	135.5	700	900	348	734.5	542.5	794.5	1787.5	20	641	1308	1931.5	1481	4378	3359	123	292	20	228	1038.5	588.5	20
0404-186_FU1	T1	yes	0	no		no	0	no	62	4329	6593	8692.5	3710	8617.5	6365	573.5	2383	1838	678.5	3342.5	3717	412	1870.5	1882	731.5	2660.5	4227	855.5	1881	4099	548	1295.5	1529.5	451.5	1115.5	446.5	1368	2391	4657.5	5359	7536	11112	78	764	899	507	2694.5	2941.5	471
0404-190_FU1	T1	yes	0	no		no	41	no		16679	25260	31880.5	6009	12223.5	8349	4762.5	11541	15844	7624.5	18900.5	25252	4198	11813.5	16200	7395.5	17866.5	27530	7210.5	10566	22906	3810	7641.5	12127.5	1254.5	2887.5	2229.5	3432	5755	11448.5	6037	11652	14392	2408	7707	13687	5134	14157.5	19221.5	5874
0404-191_FU1	T1	yes	0	no		no	42	no		24475	29908	33548.5	8846	16641.5	9036	5553.5	13387	14662	7806.5	20720.5	23022	5309	14393.5	16266	6740.5	19094.5	25145	7039.5	12390	21476	4119	9927.5	12080.5	2683.5	6384.5	3364.5	23414	22198	43492.5	9236	14717	13365	2777	9282	12131	6042	15470.5	17025.5	5880
0404-199_FU1	T1	yes	0	no		no	38	no	64	15489	23344	29392.5	3843	9005.5	5184	4096.5	10411	12308	5178.5	14278.5	19024	3540	10023.5	13764	5912.5	15542.5	21934	5650.5	9561	18304	3531	6753.5	10655.5	1921.5	3763.5	2437.5	7860	12074	25650.5	4153	10096	11198	1833	6204	7756	4076	12012.5	15059.5	4017
0404-204_FU1	T1	yes	0	yes	26	yes	43	no	69	9742	14830	14363.5	5270	11367.5	8123	1412.5	6283	4608	1608.5	7887.5	6978	1038	4696.5	2207	1191.5	5272.5	4687	1342.5	3513	5210	1068	2878.5	3329.5	367.5	2535.5	1024.5	2292	4145	7565.5	5535	11558	12220	741	2495	2551	1508	5537.5	4377.5	858
0404-205_FU1	T1	yes	0	no		no	43	no	63	20	175	152.5	4652	10216.5	7720	1047.5	3510	2793	1090.5	4230.5	4250	710	2625.5	2471	884.5	2982.5	3654	800.5	2020	3350	398	1737.5	2439.5	1326.5	2420.5	464.5	8854	12487	28488.5	4635	10152	13921	442	1565	2658	872	3323.5	2828.5	563
0404-208_FU1	T1	no		yes	83	no	40	no	69	246	310	831.5	346	1275.5	625	20	138	103	52.5	214.5	149	20	52.5	129	21.5	65.5	194	76.5	81	108	94	124.5	91.5	339.5	403.5	360.5	3566	4892	8596.5	291	764	564	20	44	97	56	191.5	140.5	20
0404-209_FU1	T1	yes	0	no		no	34	no		4726	4882	5401.5	3457	7392.5	4365	356.5	1880	1340	574.5	2622.5	2205	400	1454.5	1204	532.5	1535.5	2178	752.5	753	3119	394	744.5	1289.5	359.5	364.5	290.5	3679	5382	12194.5	3164	7807	8916	168	554	712	402	1639.5	772.5	335
0404-211_FU1	T1	yes	0	yes	3	yes	44	no	61	15474	20617	19502.5	18363	24962.5	20928	958.5	7366	5909	1961.5	9421.5	7888	903	4509.5	4941	1558.5	5698.5	9332	1995.5	3976	9742	1354	3349.5	4612.5	594.5	538.5	782.5	10295	12647	28096.5	16990	23412	32144	460	2180	3442	966	6661.5	6807.5	1249
0404-212_FU1	T1	no		yes	19	yes	36	no	61	4377	5708	7461.5	4945	12530.5	6157	777.5	2039	1223	951.5	3006.5	2438	439	1788.5	1122	760.5	2274.5	3278	707.5	1584	3499	717	1566.5	1789.5	830.5	1809.5	341.5	2512	3163	6348.5	4318	14260	15304	242	874	207	628	2242.5	2260.5	401
0404-213_FU1	T1	yes	0	no		no	0	no		686	746	1147.5	1169	3077.5	676	126.5	253	20	20	304.5	20	97	58.5	20	35.5	138.5	42	20	157	246	77	225.5	117.5	374.5	618.5	63.5	2073	2806	5694.5	860	2703	5421	41	20	20	104	247.5	20	20
0404-214_FU1	T1	yes	0	no		no	36	no	61	3316	4286	3718.5	3256	8266.5	3575	275.5	1260	73	196.5	1459.5	588	272	705.5	52	216.5	909.5	731	20	646	1016	117	736.5	432.5	661.5	1118.5	148.5	5988	8284	15205.5	3317	8167	7559	50	331	20	367	2309.5	393.5	168
0404-215_FU1	T1	yes	0	yes	67	no	43	no	-279	2489	3564	3800.5	5100	8789.5	3320	1522.5	3296	2251	1207.5	4207.5	3915	941	2707.5	2076	1349.5	3899.5	4563	335.5	2268	5007	1014	2747.5	2917.5	2015.5	2150.5	455.5	10050	11925	25467.5	3425	8707	5562	605	1505	181	1250	3456.5	3515.5	693
0404-217_FU1	T1	yes	0	no		no	43	no	61	20	20	20	1593	5595.5	520	560.5	595	20	110.5	1587.5	119	365	575.5	20	20	859.5	309	119.5	259	718	177	824.5	378.5	1655.5	3187.5	918.5	7682	10423	22582.5	1511	6985	2721	20	73	20	143	609.5	40.5	48
0404-218_FU1	T1	yes	0	yes	8	yes	29	no	61	1011	3080	2381.5	20	3776.5	20	20	20	158	20	40.5	875	20	20	500	20	20	1229	20	20	843	20	20	20	20	20	20	2422	3609	6134.5	20	2939	1807	20	20	20	20	20	579.5	20
0404-219_FU1	T1	yes	0	yes	1	yes	42	no	61	24532	26971	32484.5	11126	12006.5	11527	4951.5	15487	14944	7508.5	22070.5	23673	5183	14554.5	16336	7877.5	17328.5	23484	6069.5	10217	20354	3868	8240.5	10705.5	1497.5	2163.5	2674.5	2560	4016	7691.5	11675	15318	21838	2583	7573	12512	5835	15539.5	18499.5	6217
0404-220_FU1	T1	yes	0	no		no	42	no	91	2372	2874	3647.5	4581	10039.5	4285	213.5	974	20	103.5	1025.5	188	189	402.5	20	54.5	401.5	227	76.5	329	282	189	381.5	26.5	841.5	1250.5	94.5	3024	4239	9004.5	2734	10087	7977	20	287	20	195	721.5	93.5	210
0404-221_FU1	T1	yes	0	no		no	36	no	84	22450	31987	29403.5	15573	22555.5	17643	4350.5	12279	14366	6663.5	19142.5	20131	4194	12710.5	14169	6597.5	15931.5	18951	5384.5	8575	17206	3214	6531.5	8528.5	927.5	1512.5	2126.5	3914	6424	12281.5	19863	24016	26617	2336	7693	11877	4348	13309.5	15742.5	4928
0404-225_FU1	T1	no		no		no	27	no	61	1096	835	796.5	1478	2024.5	20	273.5	162	20	20	104.5	20	20	260.5	20	20	20	20	20	758	20	20	913.5	20	1329.5	2105.5	90.5	2593	4105	8412.5	871	2311	20	20	20	20	20	328.5	20	20
0404-226_FU1	T1	yes	0	yes	44	no	43	yes	61	5729	8728	8460.5	4304	12673.5	4971	538.5	2921	2031	801.5	4661.5	3041	571	2073.5	1895	955.5	2891.5	3580	844.5	1726	3163	535	1328.5	1317.5	1128.5	1840.5	1011.5	3160	4391	9565.5	4108	13919	11756	261	1217	1180	809	3328.5	2376.5	616
0404-245_FU1	T1	no		no		no	37	no	69	1653	126	1841.5	1076	4097.5	20	146.5	823	20	20	238.5	20	90	328.5	20	20	20	20	67.5	1809	20	173	1776.5	20	3726.5	4626.5	223.5	2130	5004	7531.5	1423	4418	20	20	214	20	20	294.5	20	20
0404-246_FU1	T1	no		no		no	36	no	56	952	973	1267.5	1307	2576.5	591	188.5	193	20	20	463.5	20	103	214.5	20	20	234.5	20	20	491	20	79	399.5	20	1123.5	1594.5	79.5	546	1506	2119.5	1040	2947	1717	20	245	20	288	371.5	20	20
0404-248_FU1	T1	no		yes	8	yes	37	no	62	2691	3630	3391.5	2071	6626.5	1926	167.5	1185	366	20	1420.5	823	149	648.5	621	68.5	496.5	950	20	343	641	20	369.5	366.5	546.5	171.5	162.5	18888	17676	41509.5	2214	5540	4973	87	274	358	35	958.5	302.5	77
0404-250_FU1	T1	no		no		no	37	no	65	2407	2844	3940.5	1196	4108.5	1052	441.5	1444	1329	686.5	2220.5	2257	387	1538.5	1348	640.5	1845.5	2759	760.5	1312	3000	394	1072.5	1637.5	933.5	1168.5	680.5	10858	12707	31010.5	1103	4578	2931	191	833	829	515	1728.5	2002.5	490
0404-251_FU1	T1	no		no		no	37	no	56	446	243	591.5	1184	2431.5	20	477.5	122	20	20	118.5	20	61	20	20	20	20	20	20	196	20	20	353.5	20	1494.5	1804.5	20	11870	17756	34098.5	1146	2611	20	120	119	20	239	162.5	20	20
0404-252_FU1	T1	no		yes	66	no	36	no	62	1157	2105	1234.5	2369	4831.5	141	847.5	479	20	20	999.5	20	348	839.5	20	158.5	808.5	20	20	601	20	239	805.5	20	1696.5	2223.5	20	9015	11931	22208.5	1511	4275	1071	330	721	20	368	799.5	20	260
0404-253_FU1	T1	no		no		no	27	no	78	2866	3773	2974.5	4392	11768.5	4008	221.5	1568	451	178.5	2164.5	1121	256	1135.5	701	156.5	1157.5	1832	20	365	1039	201	683.5	632.5	463.5	867.5	341.5	6047	8765	16544.5	3026	11836	8345	45	563	372	299	1545.5	922.5	185
0404-255_FU1	T1	no		no		no	36	no	62	715	811	1068.5	873	3007.5	984	175.5	584	176	20	575.5	270	135	331.5	20	44.5	404.5	255	20	20	347	20	378.5	98.5	317.5	570.5	94.5	15208	18694	37099.5	919	2884	2313	64	195	51	165	462.5	69.5	37
0404-258_FU1	T1	no		yes	58	no	36	no	56	1827	2032	2227.5	3059	7985.5	1890	209.5	1088	20	97.5	1220.5	20	20	519.5	20	20	645.5	20	20	538	20	90	871.5	87.5	659.5	1169.5	209.5	4003	5406	11459.5	2314	7887	5210	20	484	20	386	1014.5	20	20
0404-261_FU1	T1	no		yes	5	yes	37	no	56	2589	2989	1026.5	2675	5980.5	2225	352.5	1063	211	301.5	1034.5	497	417	863.5	287	233.5	644.5	969	254.5	609	593	318	521.5	289.5	484.5	582.5	159.5	1125	2165	2907.5	3696	7685	5038	280	446	304	319	936.5	120.5	272
0404-262_FU1	T1	no		yes	12	yes	36	no	62	14071	17208	8453.5	18452	26896.5	15391	2261.5	8745	585	1212.5	5961.5	1187	1801	4524.5	476	1800.5	4199.5	1514	1963.5	4586	2662	1310	2822.5	1617.5	3426.5	4582.5	551.5	11721	15998	37588.5	18193	27998	23811	660	2958	20	1755	5159.5	746.5	1741
0404-263_FU1	T1	no		no		no	34	no	56	4159	2717	3516.5	5222	8031.5	20	4683.5	5997	20	1818.5	2255.5	20	2448	2176.5	20	3460.5	2126.5	20	3600.5	7063	20	4697	6935.5	1864.5	7946.5	10561.5	20	4357	4953	5274.5	4706	8688	20	1060	2376	20	3313	4711.5	20	2255
0404-269_FU1	T1	no		no		no	40	no	58	1798	1955	3221.5	2559	4328.5	20	2629.5	1957	20	1569.5	1212.5	20	1938	1165.5	20	1454.5	968.5	20	1732.5	1699	31	1800	1468.5	421.5	3720.5	3864.5	51.5	1930	2474	2629.5	2529	5033	20	1091	836	20	1977	1769.5	20	975
0404-271_FU1	T1	no		yes	53	no	36	yes	62	2825	3467	3708.5	2313	4427.5	448	1341.5	2114	455	1269.5	2377.5	995	1110	2099.5	781	1232.5	2145.5	1544	1113.5	2044	1995	1308	1691.5	1390.5	1700.5	2558.5	214.5	2317	3830	6549.5	2870	5725	673	519	1165	20	1361	2353.5	1158.5	1145
0404-272_FU1	T1	no		no		no	34	no		1984	1939	1473.5	2818	5612.5	1155	1276.5	1552	20	773.5	1372.5	20	1352	1124.5	20	711.5	815.5	20	759.5	1068	303	792	1158.5	804.5	2291.5	2553.5	552.5	3183	5420	9055.5	2707	6073	1977	876	954	20	1165	1352.5	20	914
0404-275_FU1	T1	no		no		no	27	no	56	898	1292	608.5	768	1859.5	407	166.5	431	96	138.5	599.5	189	95	368.5	54	217.5	348.5	193	176.5	194	374	142	240.5	231.5	330.5	430.5	136.5	1472	2313	4630.5	765	2065	1053	185	277	33	181	390.5	20	122
0404-278_FU1	T1	no		yes	8	yes	37	no	56	2602	3312	2614.5	3040	7780.5	1445	874.5	1790	312	702.5	1488.5	875	464	1118.5	206	440.5	1097.5	685	426.5	849	790	357	729.5	701.5	1282.5	2060.5	450.5	3795	6528	10546.5	2543	9110	3656	351	868	20	758	1681.5	334.5	344
0404-288_FU1	T1	no		yes	14	yes	36	no	56	8026	9012	7107.5	4945	7659.5	3517	2239.5	4559	3014	2629.5	5865.5	6417	2644	5295.5	6076	3499.5	5492.5	8222	2022.5	4372	7417	1543	3361.5	4225.5	1201.5	1506.5	278.5	6349	10749	18724.5	5906	10546	5556	1207	2660	3595	2470	5347.5	5893.5	3352
0404-289_FU1	T1	no		yes	77	no	34	no	77	1547	2041	1050.5	1841	4167.5	364	1006.5	1295	20	610.5	1474.5	20	932	1527.5	20	1003.5	1601.5	20	906.5	2135	468	517	2127.5	1081.5	1579.5	1911.5	94.5	8025	11958	24337.5	1672	4216	743	237	858	20	1071	1879.5	20	957
0404-291_FU1	T1	no		no		no	36	no	56	1118	1260	871.5	3138	8274.5	2346	1392.5	2276	231	526.5	2201.5	449	731	1623.5	207	1144.5	2262.5	1189	1051.5	1930	1868	588	1587.5	1323.5	941.5	1288.5	289.5	6156	8091	16090.5	2904	9925	3540	390	1087	20	1094	2351.5	386.5	896
0404-292_FU1	T1	no		no		no	34	no	56	2789	4212	3576.5	2541	7987.5	1031	609.5	2306	1824	905.5	3097.5	2741	757	2045.5	2808	1087.5	3140.5	4172	897.5	2105	4016	699	1696.5	2320.5	300.5	255.5	132.5	8029	10495	20045.5	3055	10324	3476	364	1262	1429	781	2332.5	2921.5	809
0404-296_FU1	T1	no		yes	74	no	34	no	56	1252	1920	1628.5	2005	5323.5	678	776.5	1010	88	418.5	882.5	42	646	574.5	20	615.5	772.5	220	675.5	779	630	429	928.5	530.5	1184.5	1221.5	351.5	7362	11196	18265.5	1964	5349	1293	264	482	20	721	857.5	86.5	448
0404-298_FU1	T1	no		yes	73	no	37	no	82	1064	1834	1162.5	2160	7700.5	1360	420.5	1131	73	383.5	899.5	169	450	607.5	106	455.5	718.5	377	431.5	20	483	396	610.5	440.5	525.5	792.5	59.5	4440	5498	8124.5	1499	7762	2440	170	344	20	462	798.5	335.5	252
0404-300_FU1	T1	no		no		no	40	no	56	1374	1359	1306.5	2439	6611.5	782	683.5	1151	479	516.5	1329.5	779	547	1057.5	548	706.5	1335.5	1109	705.5	1117	1085	495	1089.5	920.5	716.5	799.5	20	11611	13577	25360.5	2728	8434	2339	300	593	219	775	1204.5	613.5	763
0404-301_FU1	T1	no		no		no	37	no	62	1433	1662	1291.5	1992	5814.5	1424	647.5	894	20	200.5	704.5	20	363	533.5	20	407.5	319.5	20	398.5	332	89	279	452.5	316.5	1277.5	1256.5	212.5	6279	9840	21095.5	2006	7702	2770	130	377	20	276	660.5	20	234
0404-302_FU1	T1	no		yes	9	yes	36	no	56	4232	6951	3037.5	5108	8895.5	2370	1117.5	2818	20	989.5	2939.5	20	2045	2763.5	20	370.5	2510.5	336	436.5	2161	615	90	2874.5	1234.5	2054.5	5399.5	53.5	1171	2255	1448.5	4284	9879	5961	2073	2486	20	1013	3952.5	20	20
0404-306_FU1	T1	no		no		no	35	no	56	1561	2146	3157.5	1728	2164.5	1834	204.5	623	618	211.5	953.5	1608	133	586.5	632	187.5	615.5	1335	119.5	472	1047	137	338.5	368.5	151.5	486.5	238.5	1318	1504	3469.5	1593	3131	3879	147	345	473	212	714.5	934.5	181
0404-307_FU1	T1	no		yes	26	yes	36	no	62	715	1396	1209.5	859	1724.5	409	20	287	20	20	72.5	20	20	46.5	20	20	96.5	20	20	372	20	144	432.5	20	442.5	1522.5	46.5	2997	3955	8841.5	617	1844	694	20	63	20	20	289.5	20	20
0404-308_FU1	T1	no		yes	12	yes	36	no	62	1639	1516	2517.5	3293	5274.5	4071	50.5	292	133	20	768.5	406	20	438.5	20	20	574.5	519	120.5	533	597	92	485.5	170.5	249.5	600.5	93.5	1723	2735	5500.5	3153	7102	7000	20	137	20	20	611.5	103.5	59
0404-312_FU1	T1	no		no		no	27	no	56	770	739	1145.5	601	1417.5	20	179.5	266	20	20	199.5	20	39	291.5	20	20	163.5	20	165.5	388	234	76	141.5	31.5	432.5	1331.5	20	2057	2357	6261.5	1120	1155	285	20	40	20	178	441.5	20	20
0404-315_FU1	T1	no		no		no	27	no	69	933	1425	1969.5	1642	2989.5	1272	169.5	658	395	102.5	698.5	792	62	321.5	54	154.5	513.5	735	70.5	207	1198	63	212.5	246.5	200.5	429.5	20	3274	5040	10288.5	1144	3458	3120	52	290	116	168	590.5	554.5	96
0404-317_FU1	T1	no		yes	5	yes	36	no	61	9886	11251	11892.5	8329	16460.5	4841	397.5	4183	20	20	3780.5	20	20	2046.5	20	20	2303.5	20	1004.5	3464	20	1093	3655.5	20	3456.5	7455.5	43.5	6497	10296	14185.5	9100	18847	14253	125	1992	20	181	3116.5	20	20
0404-320_FU1	T1	no		no		no	34	no		6393	5957	5100.5	4524	11624.5	20	944.5	2380	20	20	1893.5	20	20	1143.5	20	20	372.5	20	20	2693	20	667	2976.5	20	7305.5	5700.5	20	8930	12162	18994.5	3812	10510	3606	20	457	20	564	1820.5	20	20
0404-337_FU1	T1	no		yes	39	no	27	yes	53	546	721	704.5	921	1674.5	183	143.5	270	20	28.5	360.5	20	60	20	20	101.5	228.5	20	20	439	20	20	433.5	81.5	510.5	967.5	236.5	13265	13763	35796.5	479	1648	807	135	163	20	44	623.5	20	69
0404-338_FU1	T1	no		no		no	28	no	68	2306	3887	2819.5	1481	5583.5	1497	351.5	1159	20	123.5	1307.5	260	151	805.5	20	104.5	824.5	195	87.5	578	604	325	784.5	548.5	432.5	863.5	20	246	543	835.5	1331	5652	3829	20	522	20	252	1492.5	20	79
0404-340_FU1	T1	no		no		no	28	no	62	632	325	470.5	962	1823.5	44	198.5	153	20	20	20	20	20	20	20	20	20	20	20	188	20	20	208.5	20	782.5	1456.5	59.5	7372	10753	24039.5	440	1955	54	20	20	20	20	280.5	20	20
0404-341_FU1	T1	no		yes	59	no	28	yes	69	856	682	636.5	1056	4601.5	869	117.5	353	20	40.5	315.5	20	49	159.5	20	92.5	305.5	20	20	20	80	72	278.5	100.5	267.5	509.5	20	24363	24158	48252.5	954	4367	2503	42	102	20	91	277.5	20	79
0404-343_FU1	T1	no		yes	3	yes	28	no	55	2954	3292	3267.5	9923	16763.5	7008	406.5	1843	20	20	2317.5	20	86	1413.5	20	20	1231.5	20	20	170	20	20	1584.5	20	1621.5	2925.5	107.5	13967	16288	35154.5	7872	19713	14983	20	436	20	439	2176.5	20	20
0404-345_FU1	T1	no		yes	57	no	27	yes		1680	1122	1731.5	1664	6330.5	706	227.5	406	20	152.5	534.5	20	154	217.5	20	77.5	355.5	20	20	355	20	20	646.5	20	781.5	1468.5	71.5	14038	15947	31804.5	1265	4150	3491	87	254	20	125	422.5	20	82
0404-348_FU1	T1	no		no		no	27	no	53	2166	2677	3498.5	2011	3671.5	193	627.5	1226	343	185.5	1083.5	484	179	726.5	20	41.5	1026.5	139	42.5	261	411	187	716.5	155.5	1648.5	1981.5	174.5	3185	4244	8873.5	1437	3616	936	184	474	20	271	985.5	269.5	20
0404-339_FU1	T1	no		yes	52	no	18	yes	68	2478	1718	1719.5	2868	7307.5	20	2267.5	2791	20	321.5	498.5	20	1581	1000.5	20	2207.5	1537.5	20	604.5	2128	20	1695	3371.5	1286.5	3288.5	5226.5	20	20	2082	2941.5	3184	7934	896	584	772	20	1769	1346.5	20	978
0404-350_FU1	T1	no		yes	3	yes	27	no	60	4892	5780	3570.5	1582	9320.5	2049	724.5	3353	1925	974.5	3793.5	3097	641	2277.5	2078	993.5	2782.5	2963	801.5	2050	3093	576	1377.5	1576.5	255.5	850.5	283.5	1045	2063	3087.5	1437	9396	4334	317	1444	1205	669	2931.5	2343.5	1128
0404-362_FU1	T1	no		yes	11	yes	38	no	70	10832	14147	5789.5	8184	19164.5	8492	805.5	6786	1380	552.5	5836.5	2258	523	3173.5	1026	794.5	3189.5	2263	592.5	2348	2297	545	1989.5	1550.5	647.5	1668.5	79.5	6878	10962	23636.5	8357	20327	17395	217	1547	537	368	4178.5	1287.5	623
0404-363_FU1	T1	no		no		no	27	no	55	2530	5878	1433.5	2058	11737.5	1522	547.5	1677	20	103.5	1187.5	20	62	704.5	20	300.5	783.5	20	128.5	909	222	251	767.5	513.5	905.5	2014.5	126.5	4951	8055	16497.5	1691	12212	2929	118	580	20	265	1054.5	20	111
0404-364_FU1	T1	no		yes	20	yes	34	no	63	23189	29111	21950.5	14807	25585.5	15271	3504.5	17223	13107	5698.5	21314.5	21472	3687	12437.5	15490	5996.5	19118.5	22885	5029.5	11591	19422	3286	8837.5	10551.5	635.5	2909.5	1416.5	5502	9308	18382.5	12828	27804	24115	1943	8902	9141	4012	16107.5	16110.5	4550
0404-365_FU1	T1	no		no		no	33	no	77	2852	1626	1610.5	1471	11320.5	1906	166.5	1596	20	20	590.5	20	20	279.5	20	20	181.5	20	20	1438	20	415	621.5	196.5	1218.5	2599.5	25.5	4410	7968	14885.5	1201	10337	2600	20	90	20	20	1527.5	20	20
0404-351_FU1	T1	no		no		no	27	no	53	336	439	331.5	257	856.5	200	45.5	215	23	20	231.5	34	61	167.5	20	48.5	226.5	96	54.5	199	70	61	221.5	159.5	141.5	292.5	100.5	562	1033	1558.5	293	775	422	119	80	20	95	303.5	20	20
0404-354_FU1	T1	yes	28	no		no	27	no	47	116	129	87.5	219	1651.5	801	20	122	49	34.5	196.5	80	47	77.5	20	99.5	235.5	131	91.5	330	330	87	234.5	174.5	36.5	20	20	3516	5973	11430.5	190	1581	601	37	31	20	23	147.5	40.5	50
0404-356_FU1	T1	no		yes	7	yes	27	no	53	558	1045	1006.5	110	343.5	20	159.5	473	503	203.5	896.5	1207	124	611.5	674	212.5	1133.5	1636	193.5	731	1754	165	502.5	712.5	167.5	236.5	49.5	1427	2619	5021.5	158	258	20	48	330	397	189	575.5	972.5	115
0404-358_FU1	T1	yes	0	no		no	28	no	62	2861	3388	1909.5	2673	9257.5	2898	227.5	2175	656	225.5	1940.5	999	115	832.5	523	288.5	1236.5	1438	338.5	956	1756	247	837.5	768.5	80.5	374.5	138.5	6281	9649	19036.5	2306	9889	5377	65	319	486	150	1041.5	671.5	137
0404-361_FU1	T1	no		yes	19	yes	28	no	62	3762	2290	1102.5	3733	14351.5	4692	144.5	1478	192	186.5	1343.5	242	82	585.5	103	202.5	669.5	498	311.5	564	422	148	707.5	348.5	213.5	496.5	128.5	3754	7542	15590.5	3322	15300	8443	76	293	38	65	804.5	40.5	102
0404-277_FU1	T1	no		no		no	48	no		213	20	190.5	141	1857.5	377	20	20	20	20	20	20	20	20	20	20	20	20	20	20	20	20	69.5	20	20	320.5	27.5	1817	3391	6961.5	257	1461	637	20	20	20	20	20	20	20
0404-309_FU1	T1	no		no		no	48	no		197	20	20	312	3254.5	513	20	20	20	20	20	20	20	20	20	20	20	20	20	20	20	20	20	20	197.5	348.5	20	1582	3065	7030.5	566	3157	964	20	20	20	20	20	20	20
[truncated: 410 more columns]
