# Supplementary material for: Correlates of protection for booster doses of the SARS-CoV-2 vaccine BNT162b2
Source: Nat Commun. 2023 Jul 29;14:4575. doi: 10.1038/s41467-023-39816-4 (PMC10387073; doi:10.1038/s41467-023-39816-4)
Supplement: Supplementary file 5 — Supplementary Data 2 [file 41467_2023_39816_MOESM5_ESM.xlsx]

## Sheet: Sheet1
ptid	SARS_CoV2_S1_AUC_normalized	SARS_CoV2_RBD(V08H)_AUC_normalized	vaccinated
0404-003	0.38114	0.281715	yes
0404-021	0.577678	0.362752	yes
0404-055	0.900156	0.521597	yes
0404-126	0.534711	0.417777	yes
0404-140	0.753157	0.401803	yes
0404-159	0.683163	0.421491	yes
0404-169	0.729088	0.485571	yes
0404-010	0.748463	0.489533	yes
0404-020	0.950407	0.707416	yes
0404-036	0.921559	0.775096	yes
0404-048	0.9347	0.888668	yes
0404-060	0.867545	0.688061	yes
0404-187	0.926514	0.892571	yes
0404-191	1.07315	0.844564	yes
1001	0.00181739	0.00375129	no
1003	0.0018515	0.0018515	no
1004	0.00113122	0.00146649	no
1006	0.00125566	0.00125566	no
1007	0.00106691	0.00134439	no
1009	0.00236752	0.00205864	no
1010	0.0023464	0.0023464	no
1013	0.00207607	0.00197191	no
1015	0.00688468	0.00688468	no
1019	0.00806757	0.0127121	no
1024	0.0070561	0.028667	no
1025	0.00461603	0.00983714	no
1026	0.00183112	0.0018732	no
1034	0.00682543	0.00696304	no
1035	0.00366961	0.00366961	no
1038	0.00547079	0.00547079	no
1040	0.00195715	0.0409778	no
1047	0.00135949	0.00186436	no
1051	0.00121273	0.00121273	no
1053	0.00108694	0.00118579	no
1060	0.00125169	0.00125169	no
1061	0.00147392	0.00145456	no
1062	0.00163406	0.00163406	no
1063	0.00231959	0.00261983	no
1064	0.00213699	0.00248598	no
1065	0.0016272	0.0016272	no
1066	0.00476835	0.00327428	no
1069	0.0012615	0.00136374	no
1070	0.00109316	0.00446786	no
1074	0.00181726	0.00287244	no
