# Supplementary material for: Correlates of protection for booster doses of the SARS-CoV-2 vaccine BNT162b2
Source: Nat Commun. 2023 Jul 29;14:4575. doi: 10.1038/s41467-023-39816-4 (PMC10387073; doi:10.1038/s41467-023-39816-4)
Supplement: Supplementary file 6 — Supplementary Data 3 [file 41467_2023_39816_MOESM6_ESM.xlsx]

## Sheet: Sheet1
ptid_time_stemp	group
0404-003_BL	low
0404-004_BL	low
0404-008_BL	low
0404-010_BL	high
0404-012_BL	high
0404-019_BL	low
0404-020_BL	high
0404-021_BL	low
0404-022_BL	high
0404-026_BL	high
0404-036_BL	high
0404-038_BL	low
0404-044_BL	high
0404-048_BL	high
0404-055_BL	low
0404-062_BL	low
0404-064_BL	low
0404-065_BL	low
0404-066_BL	high
0404-070_BL	low
0404-078_BL	high
0404-081_BL	low
0404-082_BL	high
0404-083_BL	low
0404-091_BL	high
0404-094_BL	high
0404-098_BL	high
0404-099_BL	high
0404-101_BL	high
0404-112_BL	low
0404-114_BL	low
0404-115_BL	high
0404-117_BL	high
0404-118_BL	low
0404-119_BL	low
0404-126_BL	low
0404-131_BL	low
0404-136_BL	high
0404-137_BL	low
0404-138_BL	low
0404-140_BL	low
0404-142_BL	low
0404-143_BL	high
0404-156_BL	high
0404-159_BL	low
0404-162_BL	high
0404-166_BL	high
0404-169_BL	low
0404-172_BL	low
0404-173_BL	low
0404-174_BL	low
0404-176_BL	low
0404-177_BL	low
0404-181_BL	high
0404-182_BL	low
0404-183_BL	low
0404-185_BL	high
0404-190_BL	high
0404-191_BL	high
0404-194_BL	high
0404-201_BL	low
0404-202_BL	high
0404-208_BL	high
0404-209_BL	high
0404-212_BL	low
0404-214_BL	high
0404-220_BL	high
0404-221_BL	high
0404-225_BL	low
0404-228_BL	low
0404-229_BL	low
0404-231_BL	high
0404-232_BL	low
0404-233_BL	high
0404-003_FU1	low
0404-004_FU1	low
0404-008_FU1	low
0404-010_FU1	high
0404-012_FU1	high
0404-019_FU1	low
0404-020_FU1	high
0404-021_FU1	low
0404-022_FU1	high
0404-026_FU1	high
0404-036_FU1	high
0404-038_FU1	low
0404-044_FU1	high
0404-048_FU1	high
0404-055_FU1	low
0404-062_FU1	low
0404-064_FU1	low
0404-065_FU1	low
0404-066_FU1	high
0404-070_FU1	low
0404-078_FU1	high
0404-081_FU1	low
0404-082_FU1	high
0404-083_FU1	low
0404-091_FU1	high
0404-094_FU1	high
0404-098_FU1	high
0404-099_FU1	high
0404-101_FU1	high
0404-112_FU1	low
0404-114_FU1	low
0404-115_FU1	high
0404-117_FU1	high
0404-118_FU1	low
0404-119_FU1	low
0404-126_FU1	low
0404-131_FU1	low
0404-136_FU1	high
0404-137_FU1	low
0404-138_FU1	low
0404-140_FU1	low
0404-142_FU1	low
0404-143_FU1	high
0404-156_FU1	high
0404-159_FU1	low
0404-162_FU1	high
0404-166_FU1	high
0404-169_FU1	low
0404-172_FU1	low
0404-173_FU1	low
0404-174_FU1	low
0404-176_FU1	low
0404-177_FU1	low
0404-181_FU1	high
0404-182_FU1	low
0404-183_FU1	low
0404-185_FU1	high
0404-190_FU1	high
0404-191_FU1	high
0404-194_FU1	high
0404-201_FU1	low
0404-202_FU1	high
0404-208_FU1	high
0404-209_FU1	high
0404-212_FU1	low
0404-214_FU1	high
0404-220_FU1	high
0404-221_FU1	high
0404-225_FU1	low
0404-228_FU1	low
0404-229_FU1	low
0404-231_FU1	high
0404-232_FU1	low
0404-233_FU1	high
