# Supplementary material for: Correlates of protection for booster doses of the SARS-CoV-2 vaccine BNT162b2
Source: Nat Commun. 2023 Jul 29;14:4575. doi: 10.1038/s41467-023-39816-4 (PMC10387073; doi:10.1038/s41467-023-39816-4)
Supplement: Supplementary file 7 — Supplementary Data 4 [file 41467_2023_39816_MOESM7_ESM.xlsx]

## Sheet: גיליון1
Characteristics of the 74 individuals in the immunogenicity subset used in the study, which included 38 low-baseline and 36 high-baseline individuals. P-values were computed using a t-test was used to compare the continuous variables and chi-square test for categorical data.
	Overall	high	low	p-value
N	74	36	38
Second booster (%)	58 (78.4)	29 (80.6)	29 (76.3)	0.873
Positive PCR 60-90 follow up days (%)	31 (41.9)	11 (30.6)	20 (52.6)	0.091
Positive PCR 30 follow up days (%)	23 (31.1)	7 (19.4)	16 (42.1)	0.064
Sex, Male (%)	27 (36.5)	18 (50.0)	9 (23.7)	0.035
Age (mean (SD))	46.56 (12.35)	47.34 (13.45)	45.82 (11.33)	0.6
Age group(%)				0.822
18-34	14 (18.9)	7 (19.4)	7 (18.4)
35-49	30 (40.5)	14 (38.9)	16 (42.1)
50-64	24 (32.4)	11 (30.6)	13 (34.2)
65+	6 (8.1)	4 (11.1)	2 (5.3)
Ethnicity (%)				NaN
Jewish	71 (98.6)	33 (97.1)	38 (100.0)
Bedouin	1 (1.4)	1 (2.9)	0 (0.0)
Other or Not Mentioned	0 (0.0)	0 (0.0)	0 (0.0)
Socioeconomic status (%)				NaN
Very High	15 (20.3)	8 (22.2)	7 (18.4)
High	27 (36.5)	15 (41.7)	12 (31.6)
Medium	24 (32.4)	10 (27.8)	14 (36.8)
Low	5 (6.8)	2 (5.6)	3 (7.9)
Very Low	0 (0.0)	0 (0.0)	0 (0.0)
no data	3 (4.1)	1 (2.8)	2 (5.3)
Occuppation (%)				0.325
Physician	21 (28.4)	13 (36.1)	8 (21.1)
Nurse	19 (25.7)	9 (25.0)	10 (26.3)
Administration and support staff	34 (45.9)	14 (38.9)	20 (52.6)
Medical Center, Soroka (%)	74 (100.0)	36 (100.0)	38 (100.0)	NA
Days since third dose (mean (SD))	143.01 (6.62)	143.75 (6.09)	142.32 (7.09)	0.355
PCR test count (median [IQR])	1.00 [0.00, 3.00]	1.00 [0.00, 3.00]	2.00 [0.25, 3.00]	0.5
Daily interaction with corona patients (%)				0.093
Yes	12 (16.2)	9 (25.0)	3 (7.9)
No	61 (82.4)	27 (75.0)	34 (89.5)
Not Mentioned	1 (1.4)	0 (0.0)	1 (2.6)
