# Supplementary material for: Correlates of protection for booster doses of the SARS-CoV-2 vaccine BNT162b2
Source: Nat Commun. 2023 Jul 29;14:4575. doi: 10.1038/s41467-023-39816-4 (PMC10387073; doi:10.1038/s41467-023-39816-4)
Supplement: Supplementary file 8 — Supplementary Data 5 [file 41467_2023_39816_MOESM8_ESM.xlsx]

## Sheet: גיליון1
Antigens spotted on the SARS-CoV-2 antigen microarrays.
Description	virus	SARSCoV-2 Variant	protein	magnitude columns	Source	Acknowledgment
CoV spike S1 Subunit HCoV 229E	229E	-	S1	-	Sino Biological, China
CoV spike S1Subunit, aa 1-760HCoV-HKU1 protein YP_173238.1	HKU1	-	S1	-	Sino Biological, China
CoV spike S1 Subunit HCoVHKU1,isolate N5 (different strain) protein Q0ZME7.1	HKU1	-	S1	-	Sino Biological, China
CoV spike RBD, aa 367-606 MERS-CoV	MERS	-	RBD	-	Sino Biological, China
CoV spike S1Subunit, aa 1-725 MERS-CoV	MERS	-	S1	-	Sino Biological, China
CoV spike S1 Subunit HCoV-NL63	NL63	-	S1	-	Sino Biological, China
CoV spike S1+S2 HCoV-OC43	OC43	-	S1 and S2	-	Sino Biological, China
CoV spike RBDSARS-CoV, isolate WH20	SARSCoV	-	RBD	-	Sino Biological, China
SARS-CoV spike S1 Subunit, isolate WH20	SARSCoV	-	S1	-	Sino Biological, China
Spike Glycoprotein RBD from SARS-CoV-2, Alpha Variant with C Terminal Histidine Tag, Recombinant from HEK293 Cells	SARS-CoV-2	Alpha lineage	RBD	-	BEI Resources, NIAID, NIH	The following reagent was obtained through BEI Resources, NIAID, NIH: Spike Glycoprotein Receptor Binding Domain (RBD) from SARS Related Coronavirus 2, Alpha Variant with C-Terminal Histidine Tag, Recombinant from HEK293 Cells, NR55277.
Spike Glycoprotein RBD from SARS-CoV-2, Beta Variant with C Terminal Histidine Tag, Recombinant from HEK293 Cells	SARS-CoV-2	Beta lineage	RBD	-	BEI Resources, NIAID, NIH	The following reagent was obtained through BEI Resources, NIAID, NIH: Spike Glycoprotein Receptor Binding Domain (RBD) from SARS Related Coronavirus 2, Beta Variant with CTerminal Histidine Tag, Recombinant from HEK293 Cells, NR-55278.
SARS-CoV-2 (2019-nCoV) Nucleocapsid Protein,YP_009724397.2 (335Gly/Ala)	SARS-CoV-2	Wuhan lineage	NP	-	Sino Biological, China
Spike Glycoprotein RBD from SARS-CoV2, L452R Variant with C-Terminal Histidine Tag, Recombinant from HEK293 Cells	SARS-CoV-2	Point mutation_ NR-55403	RBD	RBDmutants	BEI Resources, NIAID, NIH	The following reagent was obtained through BEI Resources,NIAID, NIH: Spike Glycoprotein Receptor Binding Domain (RBD) from SARS-Related Coronavirus 2,L452R Variant withC-Terminal Histidine Tag, Recombinant from HEK293 Cells, NR55403.
SpikeGlycoprotein RBD from SARS-CoV2, N440K Variant with C-Terminal Histidine Tag,Recombinant fromHEK293 Cells	SARS-CoV-2	Point mutation_ NR-55405	RBD	RBDmutants	BEI Resources, NIAID, NIH	The following reagent was obtained through BEI Resources,NIAID, NIH: SpikeGlycoproteinReceptor Binding
Spike Glycoprotein RBD from SARS-CoV2, V483A Variant with C-Terminal Histidine Tag, Recombinant from HEK293 Cells	SARS-CoV-2	Point mutation_ NR-55409	RBD	RBDmutants	BEI Resources, NIAID, NIH	The following reagent was obtained through BEI Resources,NIAID, NIH: Spike GlycoproteinReceptor Binding Domain (RBD) from SARS-Related Coronavirus 2,V483A Variant with C-Terminal Histidine Tag,Recombinant from HEK293 Cells, NR55409.
Spike Glycoprotein RBD from SARS-CoV-2,K417N/E484K/N501Y Variant with C-Terminal Histidine Tag, Recombinant from HEK293 Cells	SARS-CoV-2	Point mutation_ NR-55414	RBD	RBDmutants	BEI Resources, NIAID, NIH	The following reagent was obtained through BEI Resources,NIAID, NIH: Spike GlycoproteinReceptor BindingDomain (RBD) from SARS-Related Coronavirus 2,K417N/E484K/N501Y Variant with CTerminal Histidine Tag, Recombinant from HEK293 Cells, NR-55414.
Spike Glycoprotein S1 Domain fromSARS-CoV-2, Y144del Variant with C-Terminal Histidine Tag, Recombinant from HEK293 Cells	SARS-CoV-2	Point mutation_ NR-55415	S1	S1 mutants	BEI Resources, NIAID, NIH	The following reagent was obtained through BEI Resources,NIAID, NIH: Spike Glycoprotein S1 Domain from SARS-Related Coronavirus 2,Y144del Variant with C-Terminal Histidine Tag, Recombinant from HEK293 Cells, NR55415.
Spike Glycoprotein S1 Domain fromSARS-CoV-2,HV69-70delVariant with CTerminal Histidine Tag, Recombinantfrom HEK293 Cells	SARS-CoV-2	Point mutation_ NR-55416	S1	S1_mutants	BEI Resources, NIAID, NIH	The following reagent was obtained through BEI Resources,NIAID, NIH: Spike Glycoprotein S1 Domain from SARS-Related Coronavirus 2, HV69-70del Variant with C-Terminal Histidine Tag, Recombinant from HEK293 Cells, NR55416.
Spike Glycoprotein S1 Domain fromSARS-CoV-2, D614G Variant with C-Terminal Histidine Tag, Recombinant from HEK293 Cells	SARS-CoV-2	Point mutation_ NR-55418	S1	S1 mutants	BEI Resources, NIAID, NIH	The following reagent was obtained through BEI Resources,NIAID, NIH: Spike Glycoprotein S1 Domain from SARS-Related Coronavirus 2,D614G Variant with C-Terminal Histidine Tag, Recombinant from HEK293 Cells, NR55418.
Spike Glycoprotein S1 Domain fromSARS-CoV-2, P681H Variant with C-Terminal Histidine Tag, Recombinant from HEK293 Cells	SARS-CoV-2	Point mutation_ NR-55420	S1	S1 mutants	BEI Resources, NIAID, NIH	The following reagent was obtained through BEI Resources,NIAID, NIH: Spike Glycoprotein S1 Domain from SARS-Related Coronavirus 2,P681H Variant with C-Terminal Histidine Tag, Recombinant from HEK293 Cells, NR55420.
Spike Glycoprotein (Stabilized) fromSARS-CoV-2, B.1.1.1 Lineage with C-Terminal Histidine and Avi Tags, Recombinant from HEK293 Cells	SARS-CoV-2	Alpha lineage	S1 and S2	Variants	BEI Resources, NIAID, NIH	The following reagent was obtained through BEI Resources,NIAID, NIH: Spike Glycoprotein (Stabilized) from SARS-Related Coronavirus 2, B.1.1.1 Lineage with C-Terminal Histidine and Avi Tags, Recombinant from HEK293 Cells, NR-55615.
Spike Glycoprotein (Stabilized) fromSARS-CoV-2, B.1.1.7 Lineage with C-Terminal Histidine and Avi Tags, Recombinant from HEK293 Cells	SARS-CoV-2	Alpha lineage	S1 and S2	Variants	BEI Resources, NIAID, NIH	The following reagent was obtained through BEI Resources,NIAID, NIH: Spike Glycoprotein (Stabilized) from SARS-Related Coronavirus 2, B.1.1.7 Lineage with C-Terminal Histidine and Avi Tags, Recombinant from HEK293 Cells, NR-55311.
Spike Glycoprotein (Stabilized) fromSARS-CoV-2, R.1 Lineage with CTerminal Histidine and Avi Tags, Recombinant from HEK293 Cells	SARS-CoV-2	Alpha lineage	S1 and S2	Variants	BEI Resources, NIAID, NIH	The following reagent was obtained through BEI Resources,NIAID, NIH: Spike Glycoprotein (Stabilized) from SARS-Related Coronavirus 2, R.1 Lineage with CTerminal Histidine and Avi Tags, Recombinant from HEK293 Cells, NR55632.
Spike Glycoprotein (Stabilized) fromSARS-CoV-2, B.1.351 Lineage with C-Terminal Histidine and Avi Tags, Recombinant from HEK293 Cells	SARS-CoV-2	Beta lineage	S1 and S2	Variants	BEI Resources, NIAID, NIH	The following reagent was obtained through BEI Resources,NIAID, NIH: Spike Glycoprotein (Stabilized) from SARS-Related Coronavirus 2, B.1.351 Lineage with C-Terminal Histidine and Avi Tags, Recombinant from HEK293 Cells, NR-55310.
Spike Glycoprotein (Stabilized) fromSARS-CoV-2,AY.2 Lineage (Delta Variant) with C-Terminal Histidine and Avi Tags, Recombinant from HEK293 Cells	SARS-CoV-2	Delta and Kappa prelineage	S1 and S2	Variants	BEI Resources, NIAID, NIH	The following reagent was obtained through BEI Resources,NIAID, NIH: Spike Glycoprotein (Stabilized) from SARS-Related Coronavirus 2, AY.2Lineage (DeltaVariant) with CTerminal Histidine and Avi Tags, Recombinant from HEK293 Cells, NR55711.
Spike Glycoprotein (Stabilized) fromSARS-CoV-2, Delta Variant with C-Terminal Histidine and Avi Tags, Recombinant from HEK293 Cells	SARS-CoV-2	Delta lineage	S1 and S2	Variants	BEI Resources, NIAID, NIH	The following reagent was obtained through BEI Resources,NIAID, NIH: Spike Glycoprotein (Stabilized) from SARS-Related Coronavirus 2, DeltaVariant with CTerminal Histidine and Avi Tags, Recombinant from HEK293 Cells, NR55614.
Spike Glycoprotein (Stabilized) fromSARS-CoV-2, A.23.1 Lineage with C-Terminal Histidine and Avi Tags, Recombinant from HEK293 Cells	SARS-CoV-2	Delta sublineage	S1 and S2	Variants	BEI Resources, NIAID, NIH	The following reagent was obtained through BEI Resources,NIAID, NIH: Spike Glycoprotein (Stabilized) from SARS-Related Coronavirus 2,A.23.1 Lineage with C-Terminal Histidine and Avi Tags, Recombinant from HEK293 Cells, NR-55616.
Spike Glycoprotein (Stabilized) fromSARS-CoV-2, P.1 Lineage with CTerminal Histidine and Avi Tags, Recombinant from HEK293 Cells	SARS-CoV-2	Gammalineage	S1 and S2	Variants	BEI Resources, NIAID, NIH	The following reagent was obtained through BEI Resources,NIAID, NIH: Spike Glycoprotein (Stabilized) from SARS-Related Coronavirus 2, P.1 Lineage with CTerminal Histidine and Avi Tags, Recombinant from HEK293 Cells, NR55307.
Spike Glycoprotein (Stabilized) fromSARS-CoV-2, B.1.526 Lineage with C-Terminal Histidine and Avi Tags, Recombinant from HEK293 Cells	SARS-CoV-2	Iota lineage	S1 and S2	Variants	BEI Resources, NIAID, NIH	The following reagent was obtained through BEI Resources,NIAID, NIH: Spike Glycoprotein (Stabilized) from SARS-Related Coronavirus 2, B.1.526 Lineage with C-Terminal Histidine and Avi Tags, Recombinant from HEK293 Cells, NR-55438.
Spike Glycoprotein (Stabilized) fromSARS-CoV-2, Kappa Variant with C-Terminal Histidine and Avi Tags, Recombinant from HEK293 Cells	SARS-CoV-2	Kappalineage	S1 and S2	Variants	BEI Resources, NIAID, NIH	The following reagent was obtained through BEI Resources,NIAID, NIH: Spike Glycoprotein (Stabilized) from SARS-Related Coronavirus 2,Kappa Variant with C-Terminal Histidine and Avi Tags, Recombinant from HEK293 Cells, NR-55495.
Spike Glycoprotein (Stabilized) fromSARS-CoV-2,B.1.621 Lineage(Mu Variant) with C-Terminal Histidine and Avi Tags, Recombinant from HEK293 Cells	SARS-CoV-2	Mulineage	S1 and S2	Variants	BEI Resources, NIAID, NIH	The following reagent was obtained through BEI Resources,NIAID, NIH: Spike Glycoprotein (Stabilized) from SARS-Related Coronavirus 2,B.1.621 Lineage(Mu Variant) with C-Terminal Histidine and Avi Tags, Recombinant from HEK293 Cells, NR-55712.
Spike Glycoprotein (Stabilized) fromSARS-CoV-2,Theta Variant with C-Terminal Histidine and Avi Tags, Recombinant from HEK293 Cells	SARS-CoV-2	Theta linage	S1 and S2	Variants	BEI Resources, NIAID, NIH	The following reagent was obtained through BEI Resources,NIAID, NIH: Spike Glycoprotein (Stabilized) from SARS-Related Coronavirus 2,Theta Variant with C-Terminal Histidine and Avi Tags, Recombinant from HEK293 Cells, NR-55633.
Spike Glycoprotein RBD from SARS-CoV2, Wuhan-Hu-1 with C-Terminal Histidine Tag, Recombinant from HEK293 Cells (This item replaces NR-52306)	SARS-CoV-2	Wuhan lineage	RBD	Wuhan	BEI Resources, NIAID, NIH	The following reagent was produced under HHSN272201400008C and obtained through BEI Resources, NIAID,NIH: Spike GlycoproteinReceptor BindingDomain (RBD) from SARS-Related Coronavirus 2,Wuhan-Hu-1 with C-Terminal Histidine Tag, Recombinant from HEK293F Cells, NR-52366.
Spike Glycoprotein (Stabilized) fromSARS-CoV-2,Wuhan-Hu-1 with C-Terminal Histidine Tag, Recombinant from HEK293F Cells	SARS-CoV-2	Wuhan lineage	S1 and S2	Wuhan	BEI Resources, NIAID, NIH	The following reagent wasproduced under HHSN272201400008C and obtained through BEI Resources, NIAID,NIH: Spike Glycoprotein (Stabilized) from SARS-Related Coronavirus 2,Wuhan-Hu-1 with C-Terminal Histidine Tag, Recombinant from HEK293F Cells, NR-52397.
SARS-CoV-2 (2019-nCoV) Spike S1, produced in human HEK293 cells	SARS-CoV-2	Wuhan lineage	S1	Wuhan	Sino Biological, China
SARS-CoV-2 (2019-nCoV) Spike RBD, produced in baculovirusinfected insect cells	SARSCoV-2	Wuhan lineage	S1 RBD	Wuhan	Sino Biological, China
SARS-CoV-2 (2019-nCoV) Spike RBD, produced in human HEK293 cells	SARSCoV-2	Wuhan lineage	RBD	Wuhan	Sino Biological, China
