# Supplementary material for: Correlates of protection for booster doses of the SARS-CoV-2 vaccine BNT162b2
Source: Nat Commun. 2023 Jul 29;14:4575. doi: 10.1038/s41467-023-39816-4 (PMC10387073; doi:10.1038/s41467-023-39816-4)
Supplement: Supplementary file 9 — Supplementary Data 6 [file 41467_2023_39816_MOESM9_ESM.xlsx]

## Sheet: גיליון1
P-values were computed using a two-sided Cox proportional hazard model comparing infection hazard at 60-90 follow up days in the low-baseline with high-baseline response groups using all markers. The model estimated HR for the individuals receiving three doses of the Pfizer vaccine. We used calendar days as the time-axis and adjusted for age, occupation, medical center, and time from the third va…
Marker	Hazard Ratio	lower 0.95	upper 0.95	p-value
SARS CoV 2 S R.1 IgG	2.14	1.19	3.85	0.011
SARS CoV 2 RBD IgA	2.03	1.29	3.2	0.002
SARS CoV 2 S1 IgA	2	1.19	3.36	0.009
SARS CoV 2 RBD N440K IgA	1.92	1.22	3.04	0.005
SARS CoV 2 S B.1.1.7 IgG	1.88	1.05	3.37	0.034
SARS1 RBD IgA	1.83	1.16	2.9	0.009
SARS CoV 2 S B.1.351 IgG	1.79	1.03	3.1	0.039
SARS S1 IgA	1.72	1.08	2.73	0.022
SARS CoV 2 RBD Wuhan Hu 1 IgA	1.68	1.07	2.65	0.025
SARS CoV 2 S B.1.1.7 IgA	1.68	1.06	2.66	0.029
SARS CoV 2 S1 D614G IgG	1.63	0.93	2.87	0.088
SARS CoV 2 S1 Y144del IgG	1.62	0.95	2.75	0.076
SARS CoV 2 S B.1.351 IgA	1.62	1.03	2.55	0.038
SARS CoV 2 RBD Wuhan Hu 1 IgG	1.6	0.9	2.85	0.11
SARS CoV 2 S AY.2 IgA	1.6	1	2.56	0.051
SARS CoV 2 S R.1 IgA	1.58	0.99	2.53	0.054
SARS CoV 2 S Theta IgA	1.58	1	2.48	0.049
SARS CoV 2 S B.1.621 IgA	1.56	1	2.44	0.052
SARS CoV 2 S B.1.526 IgA	1.5	0.96	2.34	0.076
SARS CoV 2 S P1 IgA	1.49	0.92	2.41	0.107
SARS CoV 2 S Delta IgG	1.47	0.86	2.53	0.158
SARS CoV 2 S B.1.1.1 IgA	1.47	0.92	2.35	0.107
SARS CoV 2 S B.1.526 IgG	1.43	0.81	2.51	0.218
SARS CoV 2 S B.1.1.1 IgG	1.42	0.79	2.55	0.239
SARS CoV 2 RBD V483A IgG	1.42	0.81	2.47	0.219
SARS CoV 2 S P1 IgG	1.39	0.76	2.54	0.279
SARS CoV 2 S1 Y144del IgA	1.38	0.8	2.4	0.25
SARS CoV 2 S Kappa IgA	1.36	0.87	2.14	0.175
SARS CoV 2 RBD Alpha IgA	1.33	0.85	2.06	0.211
MERS S1 IgG	1.3	0.82	2.04	0.26
SARS CoV 2 RBD Alpha IgG	1.28	0.79	2.08	0.312
SARS CoV 2 RBD IgG	1.28	0.82	2.01	0.282
SARS CoV 2 S Theta IgG	1.28	0.66	2.47	0.467
SARS CoV 2 S1 D614G IgA	1.26	0.76	2.09	0.379
SARS CoV 2 RBD L452R IgA	1.24	0.8	1.92	0.346
SARS CoV 2 S1 HV69 70del IgA	1.23	0.78	1.95	0.368
SARS CoV 2 S Delta IgA	1.21	0.78	1.89	0.396
SARS CoV 2 S1 IgG	1.21	0.76	1.91	0.422
SARS1 RBD IgG	1.2	0.73	1.99	0.465
SARS CoV 2 RBD N440K IgG	1.19	0.77	1.83	0.434
SARS CoV 2 RBD V483A IgA	1.17	0.68	1.99	0.572
SARS CoV 2 S B.1.621 IgG	1.17	0.64	2.14	0.62
SARS CoV 2 S Kappa IgG	1.15	0.64	2.06	0.644
SARS CoV 2 S A.23.1 IgG	1.14	0.55	2.34	0.726
MERS S1 IgA	1.13	0.73	1.74	0.576
SARS CoV 2 RBD K417N/E484K/N501Y IgG	1.12	0.57	2.19	0.742
SARS CoV 2 RBD K417N/E484K/N501Y IgA	1.11	0.71	1.73	0.645
SARS CoV 2 RBD L452R IgG	1.1	0.68	1.78	0.69
SARS CoV 2 S Wuhan Hu 1 IgG	1.08	0.67	1.74	0.748
MERS RBD IgG	1.07	0.68	1.7	0.765
SARS CoV 2 RBD Beta IgA	1.06	0.66	1.7	0.819
SARS CoV 2 S Wuhan Hu 1 IgA	1.04	0.65	1.65	0.878
SARS S1 IgG	1.03	0.65	1.63	0.91
SARS CoV 2 S1 P681H IgG	1	0.59	1.69	0.997
SARS CoV 2 S A.23.1 IgA	0.98	0.58	1.66	0.943
SARS CoV 2 S AY.2 IgG	0.97	0.53	1.8	0.932
RSV G IgA	0.97	0.6	1.55	0.885
NL63 S1 IgG	0.95	0.59	1.52	0.83
SARS CoV 2 S1 P681H IgA	0.94	0.59	1.51	0.811
SARS CoV 2 NP IgG	0.92	0.49	1.75	0.803
SARS CoV 2 NP IgA	0.9	0.57	1.43	0.668
SARS CoV 2 S1 HV69 70del IgG	0.89	0.57	1.41	0.621
OC43 S IgG	0.85	0.54	1.32	0.468
HKU1 S1 IgA	0.83	0.54	1.28	0.41
229E S1 IgG	0.8	0.5	1.28	0.351
HKU1 S1 IgG	0.74	0.47	1.18	0.212
NL63 S1 IgA	0.73	0.46	1.16	0.187
OC43 S IgA	0.7	0.44	1.11	0.131
SARS CoV 2 RBD Beta IgG	0.65	0.36	1.17	0.15
RSV G IgG	0.64	0.32	1.28	0.204
229E S1 IgA	0.63	0.4	1	0.051
