# Supplementary material for: Correlates of protection for booster doses of the SARS-CoV-2 vaccine BNT162b2
Source: Nat Commun. 2023 Jul 29;14:4575. doi: 10.1038/s41467-023-39816-4 (PMC10387073; doi:10.1038/s41467-023-39816-4)
Supplement: Supplementary file 10 — Supplementary Data 7 [file 41467_2023_39816_MOESM10_ESM.xlsx]

## Sheet: גיליון1
P-values were computed using a two-sided Cox proportional hazard model comparing infection hazard at 60-90 follow up days in the low-baseline with high-baseline response groups using all markers. The model estimated HR for the individuals receiving four doses of the Pfizer vaccine. We used calendar days as the time-axis and adjusted for age, occupation, medical center, and time from the third vac…
Marker	Hazard Ratio	lower 0.95	upper 0.95	p-value
SARS CoV 2 S B.1.621 IgA	2.82	1.22	6.54	0.015
SARS CoV 2 S Delta IgA	2.3	1.11	4.76	0.025
SARS CoV 2 S1 P681H IgG	2.27	1.01	5.13	0.048
SARS CoV 2 RBD K417N/E484K/N501Y IgG	2.27	0.89	5.76	0.085
SARS CoV 2 S P1 IgA	2.2	0.97	4.99	0.059
SARS CoV 2 RBD N440K IgA	2.18	1.05	4.53	0.036
SARS CoV 2 RBD V483A IgG	2.16	1.04	4.48	0.04
SARS CoV 2 RBD N440K IgG	2.12	0.93	4.83	0.075
SARS CoV 2 RBD Wuhan Hu 1 IgA	2.11	0.94	4.72	0.07
SARS CoV 2 RBD IgG	2.1	1	4.4	0.049
SARS CoV 2 RBD L452R IgA	2.03	0.97	4.26	0.061
SARS CoV 2 S1 HV69 70del IgG	2.02	0.97	4.22	0.06
SARS CoV 2 S Kappa IgA	1.96	0.94	4.06	0.071
SARS CoV 2 RBD IgA	1.9	0.91	3.96	0.088
SARS CoV 2 S B.1.1.1 IgG	1.9	0.81	4.46	0.143
SARS CoV 2 S Kappa IgG	1.88	0.81	4.35	0.14
SARS CoV 2 RBD Wuhan Hu 1 IgG	1.88	0.84	4.23	0.126
SARS CoV 2 S1 IgG	1.84	0.94	3.61	0.076
SARS CoV 2 S A.23.1 IgA	1.77	0.81	3.85	0.149
SARS CoV 2 RBD Alpha IgG	1.67	0.82	3.39	0.154
SARS CoV 2 S AY.2 IgA	1.65	0.81	3.37	0.167
SARS CoV 2 NP IgG	1.64	0.66	4.07	0.289
SARS CoV 2 S R.1 IgG	1.62	0.7	3.76	0.26
SARS S1 IgA	1.61	0.74	3.52	0.231
SARS CoV 2 RBD L452R IgG	1.58	0.82	3.05	0.17
SARS CoV 2 S Theta IgA	1.58	0.76	3.25	0.217
SARS CoV 2 S B.1.526 IgG	1.56	0.62	3.91	0.343
SARS CoV 2 S1 D614G IgG	1.53	0.63	3.7	0.347
SARS CoV 2 RBD Alpha IgA	1.51	0.71	3.21	0.28
SARS CoV 2 S A.23.1 IgG	1.48	0.61	3.58	0.388
SARS CoV 2 S1 D614G IgA	1.47	0.67	3.24	0.338
SARS CoV 2 S B.1.526 IgA	1.45	0.7	2.99	0.312
SARS CoV 2 S1 Y144del IgG	1.44	0.64	3.27	0.379
SARS CoV 2 S1 HV69 70del IgA	1.43	0.69	2.97	0.335
SARS CoV 2 S AY.2 IgG	1.43	0.63	3.24	0.393
MERS RBD IgA	1.38	0.71	2.68	0.339
SARS CoV 2 S B.1.1.1 IgA	1.37	0.67	2.84	0.391
SARS CoV 2 S B.1.351 IgA	1.35	0.63	2.88	0.435
MERS S1 IgG	1.34	0.66	2.74	0.416
SARS CoV 2 S Wuhan Hu 1 IgA	1.27	0.6	2.69	0.529
SARS CoV 2 S B.1.1.7 IgG	1.27	0.52	3.07	0.6
SARS CoV 2 S B.1.1.7 IgA	1.26	0.58	2.73	0.561
SARS CoV 2 S P1 IgG	1.24	0.5	3.06	0.645
SARS CoV 2 S Delta IgG	1.22	0.62	2.38	0.568
SARS CoV 2 S1 IgA	1.21	0.6	2.47	0.596
SARS CoV 2 RBD Beta IgA	1.2	0.57	2.53	0.627
SARS CoV 2 RBD K417N/E484K/N501Y IgA	1.17	0.58	2.34	0.659
SARS CoV 2 S B.1.351 IgG	1.14	0.46	2.81	0.774
SARS CoV 2 S1 Y144del IgA	1.11	0.47	2.62	0.807
SARS1 RBD IgA	1.08	0.52	2.24	0.829
SARS CoV 2 RBD V483A IgA	1.04	0.5	2.15	0.916
NL63 S1 IgA	1.02	0.52	1.99	0.955
SARS CoV 2 RBD Beta IgG	1.02	0.47	2.22	0.963
SARS CoV 2 S B.1.621 IgG	1.01	0.43	2.38	0.98
229E S1 IgA	0.97	0.51	1.83	0.916
SARS CoV 2 S Theta IgG	0.94	0.35	2.51	0.9
MERS RBD IgG	0.94	0.48	1.84	0.848
OC43 S IgA	0.86	0.45	1.67	0.663
NL63 S1 IgG	0.84	0.41	1.74	0.645
SARS CoV 2 S R.1 IgA	0.84	0.41	1.74	0.641
MERS S1 IgA	0.75	0.36	1.53	0.427
229E S1 IgG	0.73	0.32	1.65	0.447
RSV G IgA	0.72	0.36	1.45	0.355
SARS CoV 2 S Wuhan Hu 1 IgG	0.68	0.31	1.5	0.34
OC43 S IgG	0.66	0.34	1.29	0.227
SARS CoV 2 S1 P681H IgA	0.63	0.26	1.52	0.304
HKU1 S1 IgG	0.57	0.25	1.26	0.163
SARS S1 IgG	0.53	0.25	1.11	0.091
SARS1 RBD IgG	0.53	0.22	1.24	0.143
HKU1 S1 IgA	0.4	0.19	0.81	0.011
RSV G IgG	0.35	0.14	0.87	0.025
