# Supplementary material for: Correlates of protection for booster doses of the SARS-CoV-2 vaccine BNT162b2
Source: Nat Commun. 2023 Jul 29;14:4575. doi: 10.1038/s41467-023-39816-4 (PMC10387073; doi:10.1038/s41467-023-39816-4)
Supplement: Supplementary file 11 — Supplementary Data 8 [file 41467_2023_39816_MOESM11_ESM.xlsx]

## Sheet: data_up_to_April
	SARS_Cov_2_gmean_magnitude_response_group_IgG	Variants_gmean_magnitude_response_group_IgG	SARS_Cov_2_gmean_magnitude_IgG	Variants_gmean_magnitude_IgG	SARS_Cov_2_gmean_magnitude_response_group_IgA	Variants_gmean_magnitude_response_group_IgA	SARS_Cov_2_gmean_magnitude_IgA	Variants_gmean_magnitude_IgA	infected
2001	mid	mid	0.151462	0.0944767	mid	mid	0.0543049	0.0329016	yes
2002	mid	mid	0.111596	0.101438	mid	high	0.0407826	0.0622751	yes
2003	mid	low	0.117016	0.0337167	mid	mid	0.0456182	0.0172763	yes
2004	high	high	0.251366	0.443921	high	high	0.0934551	0.680194	no
2005	mid	mid	0.139189	0.181628	mid	high	0.0582856	0.0985037	yes
2006	high	high	0.193782	0.35724	high	high	0.0709939	1.05528	no
2007	mid	mid	0.147842	0.104533	mid	low	0.0483306	0.0128397	no
2008	mid	mid	0.130952	0.0792157	mid	mid	0.0514214	0.0457201	yes
2009	high	high	0.25421	0.391183	high	high	0.0896122	0.102145	yes
2010	mid	mid	0.14824	0.10544	high	mid	0.0651549	0.051293	yes
2011	mid	mid	0.167988	0.189126	mid	mid	0.049939	0.0268348	no
2013	low	low	0.0990047	0.0618804	mid	low	0.0340931	0.0117644	yes
2014	low	mid	0.107188	0.0827869	mid	mid	0.037287	0.0398961	no
2015	mid	mid	0.132714	0.0787283	low	mid	0.0310489	0.0260471	yes
2016	mid	mid	0.133061	0.0806344	mid	mid	0.050066	0.0203267	no
2018	high	high	0.187192	0.350809	mid	high	0.0385449	0.0719548	yes
2019	mid	mid	0.149327	0.0813915	low	mid	0.0250866	0.0207103	yes
2020	high	high	0.269984	0.395395	high	high	0.0841416	0.18357	no
2021	mid	mid	0.114901	0.121992	mid	mid	0.0415136	0.0205379	no
2022	mid	mid	0.136093	0.0941375	mid	mid	0.0412113	0.0341408	no
2023	low	mid	0.100484	0.0766552	low	low	0.0151778	0.0103948	yes
2024	high	high	0.245397	0.352609	high	high	0.0707557	0.23054	no
2026	high	high	0.275875	0.489674	high	mid	0.0713385	0.04715	no
2027	low	mid	0.0788825	0.0757425	low	mid	0.0303802	0.0375453	no
2028	mid	mid	0.124844	0.0887016	low	mid	0.0205742	0.0187622	yes
2029	mid	mid	0.142458	0.171892	mid	low	0.0408065	0.0084481	no
2030	low	low	0.063916	0.0218995	low	mid	0.0296637	0.0217652	yes
2032	low	mid	0.0760723	0.097162	low	high	0.0303918	0.069522	no
2033	mid	low	0.120711	0.0522385	mid	mid	0.0556475	0.0219077	no
2034	high	high	0.194063	0.340645	high	high	0.0964825	0.148735	yes
2035	mid	high	0.151422	0.196065	high	mid	0.0604372	0.0272351	yes
2036	high	high	0.235833	0.254062	mid	low	0.0543318	0.0148359	yes
2037	high	high	0.238301	0.371054	mid	mid	0.0361872	0.0427554	no
2038	low	low	0.103891	0.047749	mid	low	0.0337229	0.0149517	yes
2039	mid	low	0.148406	0.0274242	low	low	0.0310445	0.0114145	yes
2040	mid	mid	0.148009	0.0875252	high	high	0.102008	0.0528101	no
2041	mid	low	0.108967	0.0639562	low	low	0.0151284	0.0126234	no
2042	low	low	0.102301	0.0591915	high	low	0.0614379	0.0134324	yes
2043	low	mid	0.0860248	0.132292	mid	mid	0.0387033	0.020736	yes
2044	high	mid	0.202177	0.142695	mid	low	0.04312	0.0159392	no
2045	mid	low	0.158756	0.0411918	mid	low	0.0402841	0.00939957	yes
2046	high	high	0.240313	0.269464	high	high	0.0794193	0.0972502	yes
2047	low	low	0.0811869	0.0255436	mid	mid	0.0402149	0.0169269	yes
2048	low	low	0.0894559	0.0174934	low	low	0.0269929	0.0126732	yes
2049	low	low	0.0968555	0.0572487	low	mid	0.0246603	0.0193131	yes
2051	mid	mid	0.11428	0.131731	low	mid	0.0325757	0.021974	no

## Sheet: data_up_to_june
	SARS_Cov_2_gmean_magnitude_response_group_IgG	Variants_gmean_magnitude_response_group_IgG	SARS_Cov_2_gmean_magnitude_IgG	Variants_gmean_magnitude_IgG	SARS_Cov_2_gmean_magnitude_response_group_IgA	Variants_gmean_magnitude_response_group_IgA	SARS_Cov_2_gmean_magnitude_IgA	Variants_gmean_magnitude_IgA	infected
2001	mid	mid	0.151462	0.0944767	mid	mid	0.0543049	0.0329016	yes
2002	mid	mid	0.111596	0.101438	mid	high	0.0407826	0.0622751	yes
2003	mid	low	0.117016	0.0337167	mid	mid	0.0456182	0.0172763	yes
2004	high	high	0.251366	0.443921	high	high	0.0934551	0.680194	yes
2005	mid	mid	0.139189	0.181628	mid	high	0.0582856	0.0985037	yes
2006	high	high	0.193782	0.35724	high	high	0.0709939	1.05528	no
2007	mid	mid	0.147842	0.104533	mid	low	0.0483306	0.0128397	no
2008	mid	mid	0.130952	0.0792157	mid	mid	0.0514214	0.0457201	yes
2009	high	high	0.25421	0.391183	high	high	0.0896122	0.102145	yes
2010	mid	mid	0.14824	0.10544	high	mid	0.0651549	0.051293	yes
2011	mid	mid	0.167988	0.189126	mid	mid	0.049939	0.0268348	no
2013	low	low	0.0990047	0.0618804	mid	low	0.0340931	0.0117644	yes
2014	low	mid	0.107188	0.0827869	mid	mid	0.037287	0.0398961	no
2015	mid	mid	0.132714	0.0787283	low	mid	0.0310489	0.0260471	yes
2016	mid	mid	0.133061	0.0806344	mid	mid	0.050066	0.0203267	yes
2018	high	high	0.187192	0.350809	mid	high	0.0385449	0.0719548	yes
2019	mid	mid	0.149327	0.0813915	low	mid	0.0250866	0.0207103	yes
2020	high	high	0.269984	0.395395	high	high	0.0841416	0.18357	no
2021	mid	mid	0.114901	0.121992	mid	mid	0.0415136	0.0205379	no
2022	mid	mid	0.136093	0.0941375	mid	mid	0.0412113	0.0341408	no
2023	low	mid	0.100484	0.0766552	low	low	0.0151778	0.0103948	yes
2024	high	high	0.245397	0.352609	high	high	0.0707557	0.23054	no
2026	high	high	0.275875	0.489674	high	mid	0.0713385	0.04715	no
2027	low	mid	0.0788825	0.0757425	low	mid	0.0303802	0.0375453	yes
2028	mid	mid	0.124844	0.0887016	low	mid	0.0205742	0.0187622	yes
2029	mid	mid	0.142458	0.171892	mid	low	0.0408065	0.0084481	no
2030	low	low	0.063916	0.0218995	low	mid	0.0296637	0.0217652	yes
2032	low	mid	0.0760723	0.097162	low	high	0.0303918	0.069522	yes
2033	mid	low	0.120711	0.0522385	mid	mid	0.0556475	0.0219077	yes
2034	high	high	0.194063	0.340645	high	high	0.0964825	0.148735	yes
2035	mid	high	0.151422	0.196065	high	mid	0.0604372	0.0272351	yes
2036	high	high	0.235833	0.254062	mid	low	0.0543318	0.0148359	yes
2037	high	high	0.238301	0.371054	mid	mid	0.0361872	0.0427554	yes
2038	low	low	0.103891	0.047749	mid	low	0.0337229	0.0149517	yes
2039	mid	low	0.148406	0.0274242	low	low	0.0310445	0.0114145	yes
2040	mid	mid	0.148009	0.0875252	high	high	0.102008	0.0528101	no
2041	mid	low	0.108967	0.0639562	low	low	0.0151284	0.0126234	yes
2042	low	low	0.102301	0.0591915	high	low	0.0614379	0.0134324	yes
2043	low	mid	0.0860248	0.132292	mid	mid	0.0387033	0.020736	yes
2044	high	mid	0.202177	0.142695	mid	low	0.04312	0.0159392	no
2045	mid	low	0.158756	0.0411918	mid	low	0.0402841	0.00939957	yes
2046	high	high	0.240313	0.269464	high	high	0.0794193	0.0972502	yes
2047	low	low	0.0811869	0.0255436	mid	mid	0.0402149	0.0169269	yes
2048	low	low	0.0894559	0.0174934	low	low	0.0269929	0.0126732	yes
2049	low	low	0.0968555	0.0572487	low	mid	0.0246603	0.0193131	yes
2051	mid	mid	0.11428	0.131731	low	mid	0.0325757	0.021974	no
