# Supplementary material for: Correlates of protection for booster doses of the SARS-CoV-2 vaccine BNT162b2
Source: Nat Commun. 2023 Jul 29;14:4575. doi: 10.1038/s41467-023-39816-4 (PMC10387073; doi:10.1038/s41467-023-39816-4)
Supplement: Supplementary file 13 — Source Data [file 41467_2023_39816_MOESM13_ESM.xlsx]

## Sheet: Fig. 1a
idx	Antigen Microarray SARS Cov 2 magnitude IgG	Antigen Microarray Variants magnitude IgG	Antigen Microarray SARS Cov 2 magnitude IgA	Antigen Microarray Variants magnitude IgA	vaccinated	time point	infected T1
0404-001_BL	0.812371	0.378902	0.618768	0.318102	yes	T0	no
0404-005_BL	0.957494	0.558768	0.807118	0.341047	yes	T0	no
0404-006_BL	1.13709	0.967287	1.08231	0.479523	yes	T0	no
0404-008_BL	0.916197	0.562321	0.671074	0.677327	yes	T0	no
0404-009_BL	0.866696	0.514713	0.336834	0.15636	no	T0	no
0404-011_BL	0.790001	0.252007	0.408043	0.321733	no	T0	no
0404-012_BL	1.26286	1.564	1.46481	1.63067	yes	T0	no
0404-013_BL	0.814347	0.450213	0.611562	0.261762	yes	T0	no
0404-014_BL	0.706977	0.263899	0.844431	0.414777	yes	T0	no
0404-015_BL	1.06685	0.809553	0.354125	0.25325	no	T0	no
0404-017_BL	1.02673	0.5838	0.385046	0.112534	yes	T0	no
0404-020_BL	0.976212	0.721292	0.622853	0.183287	no	T0	no
0404-022_BL	0.904081	0.556122	1.59649	0.893463	yes	T0	no
0404-024_BL	0.761734	0.443315	0.122536	0.0472507	yes	T0	no
0404-025_BL	1.11391	0.971292	0.564765	0.29427	yes	T0	no
0404-026_BL	0.891322	0.576987	0.212462	0.100608	yes	T0	no
0404-027_BL	0.898338	0.534917	0.569501	0.591802	yes	T0	no
0404-029_BL	1.06264	0.793418	1.01729	0.493601	no	T0	no
0404-031_BL	0.704331	0.361789	0.296602	0.0857437	yes	T0	no
0404-037_BL	0.85823	0.552255	0.555764	0.263288	no	T0	no
0404-041_BL	1.17217	1.02262	0.504097	0.274956	yes	T0	no
0404-043_BL	0.706651	0.383594	0.291792	0.0907607	yes	T0	no
0404-044_BL	0.893809	0.418026	0.728256	0.567069	yes	T0	no
0404-045_BL	0.807363	0.417783	0.833641	0.415606	yes	T0	no
0404-047_BL	1.15091	0.805574	1.15874	0.163198	yes	T0	no
0404-048_BL	1.05091	0.855608	1.08114	0.574087	yes	T0	no
0404-050_BL	0.869452	0.521883	0.61587	0.17603	yes	T0	no
0404-051_BL	0.943598	0.580224	0.174515	0.0914049	yes	T0	no
0404-053_BL	0.827999	0.42726	0.625072	0.296319	yes	T0	no
0404-054_BL	0.841967	0.498656	0.420608	0.337445	yes	T0	no
0404-055_BL	0.654982	0.297355	0.53856	0.363036	yes	T0	no
0404-056_BL	0.883128	0.715751	0.977129	0.541484	yes	T0	no
0404-057_BL	0.745911	0.35403	0.596752	0.22705	yes	T0	no
0404-059_BL	0.455124	0.17023	0.551619	0.27628	yes	T0	no
0404-060_BL	1.00913	0.860281	1.21699	0.678741	yes	T0	no
0404-061_BL	0.900342	0.480322	0.653738	0.360161	yes	T0	no
0404-062_BL	0.767539	0.282305	0.494072	0.452215	yes	T0	no
0404-063_BL	0.73361	0.28785	0.980919	0.800289	yes	T0	no
0404-064_BL	0.673878	0.2428	0.620683	0.351516	yes	T0	no
0404-067_BL	0.03134	0.0192591	0.288404	0.228258	yes	T0	no
0404-068_BL	0.032055	0.0252665	0.590888	0.343385	yes	T0	no
0404-069_BL	0.0470481	0.0224426	1.19475	0.715768	no	T0	no
0404-070_BL	0.365796	0.0497771	0.250731	0.150227	no	T0	no
0404-073_BL	0.175873	0.0518155	0.611742	0.299709	yes	T0	no
0404-077_BL	1.10137	1.02721	0.295989	0.18349	no	T0	no
0404-078_BL	0.716529	0.192501	1.27287	1.09972	yes	T0	no
0404-079_BL	0.866932	0.38372	0.722671	0.571062	yes	T0	no
0404-080_BL	0.891111	0.565907	0.829154	0.532115	yes	T0	no
0404-081_BL	0.783282	0.341964	1.08404	0.773376	yes	T0	no
0404-083_BL	0.539855	0.320443	0.394482	0.279864	yes	T0	no
0404-084_BL	0.688967	0.341321	0.354557	0.197202	yes	T0	no
0404-085_BL	0.775444	0.470158	0.880943	0.588234	yes	T0	no
0404-086_BL	0.686107	0.34369	0.382022	0.245221	yes	T0	no
0404-088_BL	0.844422	0.417048	1.07076	0.436825	yes	T0	no
0404-089_BL	0.964154	0.661482	1.14839	0.673859	yes	T0	no
0404-091_BL	0.982541	0.893195	0.470358	0.369095	yes	T0	no
0404-093_BL	0.520725	0.176302	0.909265	0.805347	yes	T0	no
0404-094_BL	1.1075	0.993922	0.97111	0.761745	yes	T0	no
0404-095_BL	1.08037	0.940778	0.681456	0.389723	yes	T0	no
0404-097_BL	0.928443	0.651763	0.539726	0.177134	yes	T0	no
0404-098_BL	0.945896	0.717433	0.97845	0.947662	yes	T0	no
0404-099_BL	1.11029	0.947866	1.03561	0.987647	no	T0	no
0404-100_BL	0.840601	0.582875	0.697604	0.465812	no	T0	no
0404-101_BL	0.960793	0.735098	1.2774	1.05069	yes	T0	no
0404-103_BL	0.872768	0.542578	0.380206	0.277045	yes	T0	no
0404-104_BL	1.07936	0.974052	1.24778	0.668761	no	T0	no
0404-105_BL	0.820014	0.432627	0.507278	0.325196	yes	T0	no
0404-106_BL	0.680903	0.249058	0.406437	0.293107	no	T0	no
0404-107_BL	1.00513	0.607764	0.910708	0.467854	no	T0	no
0404-108_BL	0.987918	0.654344	0.59108	0.353908	no	T0	no
0404-110_BL	0.96536	0.751804	1.06773	0.315709	yes	T0	no
0404-111_BL	0.865163	0.564949	0.64064	0.300243	yes	T0	no
0404-112_BL	0.676125	0.328124	0.933917	0.743134	yes	T0	no
0404-113_BL	1.21676	1.08237	1.16657	0.580892	yes	T0	no
0404-114_BL	0.746424	0.534225	0.891045	0.68854	yes	T0	no
0404-115_BL	0.922715	0.600875	1.2707	0.705176	yes	T0	no
0404-117_BL	0.875406	0.610702	1.20377	0.879294	yes	T0	no
0404-118_BL	0.720474	0.503999	0.676828	0.452527	yes	T0	no
0404-119_BL	0.894176	0.540226	0.909146	0.591135	yes	T0	no
0404-120_BL	0.624341	0.353365	0.554483	0.375498	yes	T0	no
0404-121_BL	1.05252	0.891297	1.14454	0.740583	yes	T0	no
0404-125_BL	0.956399	0.699008	0.84184	0.582356	yes	T0	no
0404-128_BL	0.955049	0.728562	0.682885	0.473267	yes	T0	no
0404-129_BL	0.803898	0.400522	0.612235	0.426087	yes	T0	no
0404-130_BL	0.736635	0.495285	0.586902	0.330865	yes	T0	no
0404-131_BL	1.18883	1.25941	0.843098	0.43497	yes	T0	no
0404-134_BL	0.823539	0.454904	0.714842	0.258015	yes	T0	no
0404-136_BL	0.926849	0.768716	0.391272	0.191177	yes	T0	no
0404-138_BL	1.37077	1.45767	0.545015	0.444914	yes	T0	no
0404-139_BL	0.677382	0.283706	0.290963	0.15599	yes	T0	no
0404-140_BL	0.594915	0.277657	0.233823	0.10038	yes	T0	no
0404-158_BL	1.04388	0.752564	1.3543	0.785398	yes	T0	no
0404-182_BL	0.888187	0.647179	0.984742	0.807622	yes	T0	no
0404-188_BL	0.745566	0.420914	1.30975	0.868229	yes	T0	no
0404-189_BL	1.09754	0.76396	1.39761	0.991214	yes	T0	no
0404-190_BL	1.13197	1.14517	0.8553	0.522059	yes	T0	no
0404-191_BL	1.0546	0.992865	0.890351	0.420023	yes	T0	no
0404-193_BL	1.03036	0.934987	0.922632	0.441926	no	T0	no
0404-194_BL	0.825864	0.528287	1.08455	0.663381	no	T0	no
0404-195_BL	0.7247	0.413461	1.20611	0.745319	no	T0	no
0404-196_BL	1.00293	0.802856	1.05337	0.594212	yes	T0	no
0404-197_BL	0.865769	0.565045	1.23364	1.03656	no	T0	no
0404-198_BL	0.737695	0.269673	0.633626	0.171804	yes	T0	no
0404-199_BL	1.02663	0.978682	0.771704	0.60769	yes	T0	no
0404-200_BL	0.571387	0.228196	0.461016	0.27902	yes	T0	no
0404-202_BL	0.869809	0.50049	2.02244	0.72636	yes	T0	no
0404-227_BL	0.794287	0.507265	0.512399	0.385713	yes	T0	no
0404-228_BL	0.763978	0.531823	0.984126	1.0249	yes	T0	no
0404-231_BL	0.96734	0.899322	0.583587	0.455325	yes	T0	no
0404-232_BL	0.902883	0.610785	0.97694	0.675256	yes	T0	no
0404-234_BL	0.58159	0.339256	0.482762	0.281221	no	T0	no
0404-141_BL	0.921929	0.551997	0.477457	0.273517	no	T0	no
0404-142_BL	1.1983	1.29166	1.03483	0.885424	yes	T0	no
0404-144_BL	1.00291	0.73094	0.666074	0.337453	yes	T0	no
0404-145_BL	0.538918	0.228258	0.470878	0.142694	yes	T0	no
0404-147_BL	0.556002	0.181035	0.658736	0.396908	yes	T0	no
0404-148_BL	0.721456	0.409711	0.53001	0.54121	yes	T0	no
0404-151_BL	0.728531	0.29912	0.508525	0.412153	yes	T0	no
0404-155_BL	0.811672	0.479881	0.620152	0.39674	yes	T0	no
0404-156_BL	0.797098	0.54817	1.01773	0.37125	yes	T0	no
0404-157_BL	0.672419	0.378416	0.866297	0.669913	yes	T0	no
0404-160_BL	0.64144	0.330174	0.713553	0.53236	yes	T0	no
0404-163_BL	0.816452	0.441817	0.490884	0.450503	yes	T0	no
0404-165_BL	1.00474	0.747943	1.38334	1.09053	yes	T0	no
0404-166_BL	0.791375	0.394181	1.05075	0.334534	yes	T0	no
0404-168_BL	0.662914	0.315229	1.05655	0.681934	yes	T0	no
0404-169_BL	0.538766	0.234001	0.575511	0.474916	yes	T0	no
0404-170_BL	0.651281	0.361703	0.546647	0.30066	yes	T0	no
0404-171_BL	0.668863	0.317216	0.722666	0.158666	yes	T0	no
0404-172_BL	0.831066	0.495441	0.881658	0.335088	yes	T0	no
0404-175_BL	0.749779	0.393	1.05086	0.501004	no	T0	no
0404-178_BL	0.886803	0.767722	0.859554	0.378368	yes	T0	no
0404-180_BL	0.875719	0.609871	1.21035	0.65042	yes	T0	no
0404-181_BL	0.710747	0.3844	1.57106	0.31759	yes	T0	no
0404-184_BL	0.731339	0.434589	0.900295	0.3716	yes	T0	no
0404-185_BL	1.00584	0.389191	1.11781	0.442516	yes	T0	no
0404-186_BL	0.701641	0.331663	0.669849	0.261048	yes	T0	no
0404-205_BL	0.708259	0.352133	0.608886	0.334354	yes	T0	no
0404-208_BL	0.648856	0.348525	0.404986	0.152763	no	T0	no
0404-209_BL	0.55477	0.22423	0.94718	0.280905	yes	T0	no
0404-213_BL	0.57014	0.22838	0.891131	0.544906	yes	T0	no
0404-214_BL	0.549249	0.203853	0.680774	0.329865	yes	T0	no
0404-215_BL	0.750279	0.396581	0.932215	0.460657	yes	T0	no
0404-217_BL	0.756937	0.37362	0.675556	0.313876	yes	T0	no
0404-220_BL	0.789787	0.310494	2.07102	0.811461	yes	T0	no
0404-221_BL	1.14851	1.17932	1.22599	0.57062	yes	T0	no
0404-225_BL	0.896017	0.522348	1.18323	0.493481	no	T0	no
0404-226_BL	0.936671	0.669032	0.638797	0.260185	yes	T0	no
0404-301_BL	0.857933	0.581845	0.748658	0.439118	no	T0	no
0404-306_BL	1.06948	1.0166	0.865844	0.521327	no	T0	no
0404-309_BL	0.961765	0.666252	1.06509	0.499676	no	T0	no
0404-311_BL	0.28313	0.0899575	0.631838	0.28935	no	T0	no
0404-312_BL	0.778004	0.508801	1.07657	0.450226	no	T0	no
0404-313_BL	0.906825	0.604831	0.627846	0.317731	no	T0	no
0404-315_BL	0.916398	0.630789	0.574937	0.217963	no	T0	no
0404-337_BL	0.820486	0.538792	0.472954	0.234734	no	T0	no
0404-338_BL	0.085895	0.0369897	1.03905	0.654981	no	T0	no
0404-340_BL	0.479846	0.272137	0.963716	0.530859	no	T0	no
0404-341_BL	0.747614	0.451105	1.24555	0.628006	no	T0	no
0404-345_BL	0.792121	0.477371	0.80145	0.544086	no	T0	no
0404-348_BL	1.05205	0.807428	0.90572	0.564585	no	T0	no
0404-351_BL	0.709973	0.394937	0.639212	0.274486	no	T0	no
0404-354_BL	0.789415	0.466625	0.977438	0.560775	yes	T0	no
0404-358_BL	0.557452	0.224181	1.10315	0.562576	yes	T0	no
0404-235_BL	0.77235	0.547434	0.178289	0.146565	no	T0	no
0404-237_BL	0.998694	0.793455	1.11321	0.810129	no	T0	no
0404-238_BL	1.07509	1.05097	1.01244	0.77271	no	T0	no
0404-239_BL	0.768084	0.472753	1.12264	0.58749	no	T0	no
0404-243_BL	1.09393	0.863735	0.908375	0.506684	no	T0	no
0404-281_BL	1.08588	0.833688	0.562429	0.378436	no	T0	no
0404-282_BL	0.56377	0.273984	0.567253	0.370725	no	T0	no
0404-283_BL	0.642652	0.354168	1.06758	0.748161	no	T0	no
0404-284_BL	0.800457	0.429657	1.32128	1.04806	no	T0	no
0404-285_BL	0.985261	0.851669	0.723217	0.720801	no	T0	no
0404-286_BL	0.804571	0.559971	0.556759	0.409968	no	T0	no
0404-287_BL	1.09713	1.18089	0.880775	0.668404	no	T0	no
0404-303_BL	0.839399	0.588862	0.48716	0.303452	no	T0	no
0404-304_BL	0.914437	0.659174	0.99696	0.644631	no	T0	no
0404-318_BL	0.686131	0.373483	0.393725	0.254455	yes	T0	no
0404-320_BL	0.856941	0.435222	0.904251	0.506503	no	T0	no
0404-321_BL	0.855105	0.631119	1.29422	1.2754	no	T0	no
0404-322_BL	1.09386	0.843937	1.04716	1.11658	no	T0	no
0404-324_BL	1.07928	0.854571	0.594444	0.627494	no	T0	no
0404-330_BL	1.14464	1.07069	0.614968	0.417271	no	T0	no
0404-331_BL	1.14253	1.1606	0.893676	0.551603	no	T0	no
0404-332_BL	1.10571	0.989531	1.05608	0.848883	no	T0	no
0404-336_BL	0.837257	0.622585	1.53692	0.500111	no	T0	no
0404-339_BL	0.975746	0.72486	0.522495	0.342084	no	T0	no
0404-363_BL	0.81039	0.42774	0.878061	0.463944	no	T0	no
0404-365_BL	0.811815	0.426333	1.11805	1.30015	no	T0	no
0404-245_BL	0.835694	0.439147	1.07142	0.555677	no	T0	no
0404-246_BL	0.900833	0.584696	0.692734	0.450117	no	T0	no
0404-250_BL	0.795168	0.588089	0.584061	0.278714	no	T0	no
0404-251_BL	0.520597	0.175185	0.635831	0.450033	no	T0	no
0404-252_BL	0.770513	0.399229	0.984067	0.617255	no	T0	no
0404-253_BL	0.901152	0.5412	1.19663	0.477142	no	T0	no
0404-255_BL	0.820068	0.505521	0.96156	1.071	no	T0	no
0404-258_BL	0.871098	0.469735	0.578915	0.415933	no	T0	no
0404-263_BL	0.0995146	0.0576669	0.368982	0.303205	no	T0	no
0404-269_BL	0.903264	0.387861	1.1323	1.21665	no	T0	no
0404-270_BL	1.07431	0.546691	0.565826	0.362154	no	T0	no
0404-271_BL	1.32913	0.540988	0.626266	0.401302	no	T0	no
0404-272_BL	0.984208	0.483186	1.67524	0.608876	no	T0	no
0404-275_BL	0.820713	0.18452	0.780198	0.152606	no	T0	no
0404-277_BL	0.749032	0.483593	0.64061	0.348756	no	T0	no
0404-289_BL	1.01037	0.773437	1.29463	0.480893	no	T0	no
0404-291_BL	1.16481	0.952192	0.567421	0.331528	no	T0	no
0404-292_BL	1.26489	1.33058	0.946692	0.805078	no	T0	no
0404-296_BL	0.978723	0.729974	0.725347	0.544531	no	T0	no
0404-298_BL	0.930935	0.711292	0.362969	0.131787	no	T0	no
0404-299_BL	1.01193	0.943909	0.936868	0.643215	no	T0	no
0404-300_BL	0.167653	0.101031	0.273136	0.211456	no	T0	no
0404-001_FU1	0.729751	0.298661	0.840275	0.62962	yes	T1	no
0404-005_FU1	1.10519	0.639164	0.902528	0.467148	yes	T1	no
0404-006_FU1	1.12657	0.836155	1.09249	0.475679	yes	T1	no
0404-008_FU1	1.2526	0.924981	1.37792	1.60661	yes	T1	no
0404-009_FU1	0.725355	0.295463	0.589872	0.303293	no	T1	no
0404-011_FU1	0.428945	0.0658844	0.854896	0.361534	no	T1	no
0404-012_FU1	1.21269	1.4689	1.50359	1.06368	yes	T1	no
0404-013_FU1	0.701387	0.207631	0.793577	0.384673	yes	T1	no
0404-014_FU1	0.818598	0.333493	1.39151	0.565377	yes	T1	no
0404-015_FU1	1.01083	0.355531	0.398116	0.236649	no	T1	no
0404-017_FU1	0.907076	0.535912	0.394083	0.20969	yes	T1	no
0404-020_FU1	1.05737	0.34087	0.643785	0.234944	no	T1	no
0404-022_FU1	1.18549	0.531656	1.58072	0.9276	yes	T1	no
0404-024_FU1	1.02638	0.554579	0.253706	0.110725	yes	T1	no
0404-025_FU1	1.33744	0.926991	0.645349	0.42607	yes	T1	no
0404-026_FU1	1.15528	0.681218	0.203319	0.10317	yes	T1	no
0404-027_FU1	1.05713	0.765196	1.02817	0.704457	yes	T1	no
0404-029_FU1	0.915795	0.146223	1.05123	0.359688	no	T1	no
0404-031_FU1	0.87985	0.291207	0.315653	0.133727	yes	T1	no
0404-037_FU1	0.615886	0.16914	0.587227	0.142833	no	T1	no
0404-041_FU1	1.26779	0.835617	0.759744	0.510047	yes	T1	no
0404-043_FU1	0.816906	0.323336	0.526708	0.417934	yes	T1	no
0404-044_FU1	0.944177	0.507827	0.804855	0.597675	yes	T1	no
0404-045_FU1	0.876566	0.281806	0.845135	0.63163	yes	T1	no
0404-047_FU1	1.00651	0.298063	1.06493	0.555188	yes	T1	no
0404-048_FU1	1.22234	0.822156	1.2666	1.0706	yes	T1	no
0404-050_FU1	1.25438	0.802	0.503659	0.37256	yes	T1	no
0404-051_FU1	0.782391	0.276452	0.416316	0.335665	yes	T1	no
0404-053_FU1	1.04792	0.472759	0.870787	0.27316	yes	T1	no
0404-054_FU1	0.87956	0.339504	0.405518	0.272221	yes	T1	no
0404-055_FU1	0.722814	0.339098	0.467278	0.256344	yes	T1	no
0404-056_FU1	0.72537	0.532038	0.840482	0.681926	yes	T1	no
0404-057_FU1	0.8772	0.653343	0.944673	0.608169	yes	T1	no
0404-059_FU1	0.778928	0.487615	0.850816	0.68196	yes	T1	no
0404-060_FU1	1.15052	0.727678	1.11817	0.889549	yes	T1	no
0404-061_FU1	0.982929	0.620633	0.842547	0.503062	yes	T1	no
0404-062_FU1	1.14546	0.618475	0.461077	0.367944	yes	T1	no
0404-063_FU1	0.939059	0.53618	1.39349	0.822863	yes	T1	no
0404-064_FU1	1.00213	0.394937	0.693933	0.221844	yes	T1	no
0404-067_FU1	0.829756	0.527113	0.544745	0.273534	yes	T1	no
0404-068_FU1	0.97769	0.350848	0.78333	0.244657	yes	T1	no
0404-069_FU1	0.752894	0.234907	1.62011	0.61234	no	T1	no
0404-070_FU1	0.732639	0.168001	0.250708	0.0522721	no	T1	no
0404-073_FU1	0.77042	0.285885	0.742982	0.423162	yes	T1	no
0404-077_FU1	0.853602	0.563053	0.489374	0.332266	no	T1	no
0404-078_FU1	1.09774	0.148595	1.38154	1.15257	yes	T1	no
0404-079_FU1	0.545766	0.106715	0.947765	0.679609	yes	T1	no
0404-080_FU1	0.954308	0.276624	0.922685	0.908177	yes	T1	no
0404-081_FU1	0.26158	0.105356	1.73544	0.477379	yes	T1	no
0404-083_FU1	0.340936	0.131366	0.321324	0.15015	yes	T1	no
0404-084_FU1	0.839762	0.521536	0.579226	0.201097	yes	T1	no
0404-085_FU1	0.880538	0.615772	1.43447	0.496933	yes	T1	no
0404-086_FU1	0.661762	0.203189	0.407468	0.197944	yes	T1	no
0404-088_FU1	0.712364	0.292877	1.345	0.390862	yes	T1	no
0404-089_FU1	1.30751	0.458689	2.01282	0.918906	yes	T1	no
0404-091_FU1	0.956804	0.806859	0.555958	0.358817	yes	T1	no
0404-093_FU1	0.840065	0.34294	0.819792	0.718556	yes	T1	no
0404-094_FU1	1.24864	0.900118	1.09661	0.908425	yes	T1	no
0404-095_FU1	1.02598	0.647282	0.806329	0.502743	yes	T1	no
0404-097_FU1	0.98279	0.50436	0.748556	0.355735	yes	T1	no
0404-098_FU1	1.01873	0.644695	1.66382	0.916702	yes	T1	no
0404-099_FU1	0.909742	0.547644	1.23938	0.665649	no	T1	no
0404-100_FU1	0.295482	0.0900991	0.792044	0.414127	no	T1	no
0404-101_FU1	0.880503	0.338631	1.17425	1.04219	yes	T1	no
0404-103_FU1	0.882809	0.232014	0.468279	0.282551	yes	T1	no
0404-104_FU1	0.63334	0.167492	1.21076	0.543353	no	T1	no
0404-105_FU1	0.896515	0.276322	0.567651	0.37592	yes	T1	no
0404-106_FU1	0.476399	0.120231	0.621398	0.345139	no	T1	no
0404-107_FU1	0.774207	0.242991	1.28924	0.30687	no	T1	no
0404-108_FU1	0.607101	0.297713	0.76949	0.553914	no	T1	no
0404-110_FU1	1.11454	0.736979	1.01561	0.609737	yes	T1	no
0404-111_FU1	1.23945	0.774599	0.646955	0.62304	yes	T1	no
0404-112_FU1	0.902621	0.417926	1.34465	0.886137	yes	T1	no
0404-113_FU1	1.29873	1.24764	1.15342	1.12968	yes	T1	no
0404-114_FU1	1.04231	0.666057	1.18589	0.718867	yes	T1	no
0404-115_FU1	1.61331	0.623664	0.938209	0.810067	yes	T1	no
0404-117_FU1	1.57238	0.769576	1.04125	0.819892	yes	T1	no
0404-118_FU1	1.15344	0.188566	0.729642	0.387912	yes	T1	no
0404-119_FU1	0.933232	0.427885	1.07025	0.712614	yes	T1	no
0404-120_FU1	0.545895	0.165573	0.779708	0.554346	yes	T1	no
0404-121_FU1	1.09223	0.367875	1.32658	0.927233	yes	T1	no
0404-125_FU1	1.06556	0.721836	0.897327	0.648961	yes	T1	no
0404-128_FU1	0.778692	0.531166	1.11628	0.787215	yes	T1	no
0404-129_FU1	0.763252	0.462968	1.05478	0.945137	yes	T1	no
0404-130_FU1	0.947695	0.417984	1.04024	0.765118	yes	T1	no
0404-131_FU1	1.34005	0.962473	1.1573	0.669833	yes	T1	no
0404-134_FU1	0.928982	0.463573	0.690584	0.274814	yes	T1	no
0404-136_FU1	0.955563	0.59742	0.743758	0.486661	yes	T1	no
0404-138_FU1	1.22897	0.953298	0.947147	0.902742	yes	T1	no
0404-139_FU1	0.838807	0.360501	0.304786	0.137207	yes	T1	no
0404-140_FU1	0.666921	0.329447	0.269309	0.100588	yes	T1	no
0404-158_FU1	1.44548	0.945712	1.65966	1.08818	yes	T1	no
0404-182_FU1	1.12	0.717145	1.3166	0.7485	yes	T1	no
0404-188_FU1	0.951493	0.419742	1.43175	0.908821	yes	T1	no
0404-189_FU1	0.940137	0.511226	1.71033	0.909839	yes	T1	no
0404-190_FU1	1.4611	1.35061	0.975012	0.653469	yes	T1	no
0404-191_FU1	1.33931	1.20423	0.962665	0.70072	yes	T1	no
0404-193_FU1	0.779474	0.319097	0.976604	0.343552	no	T1	no
0404-194_FU1	0.436091	0.219863	1.20404	0.455226	no	T1	no
0404-195_FU1	0.422651	0.213012	1.54042	0.523442	no	T1	no
0404-196_FU1	0.833521	0.385513	1.10665	0.276595	yes	T1	no
0404-197_FU1	0.365854	0.170512	1.17345	0.509867	no	T1	no
0404-198_FU1	0.685311	0.189532	0.981592	0.340714	yes	T1	no
0404-199_FU1	1.2301	1.16261	1.16959	0.919463	yes	T1	no
0404-200_FU1	0.828342	0.187025	0.698534	0.353286	yes	T1	no
0404-202_FU1	1.20431	0.574868	0.375506	0.318802	yes	T1	no
0404-227_FU1	1.24568	0.714643	0.774173	0.936967	yes	T1	no
0404-228_FU1	0.937836	0.622767	1.73423	1.51996	yes	T1	no
0404-231_FU1	1.1895	1.28506	1.0591	0.967627	yes	T1	no
0404-232_FU1	1.19626	0.570037	0.92612	0.740828	yes	T1	no
0404-234_FU1	0.226952	0.106184	0.458197	0.227252	no	T1	no
0404-141_FU1	0.67403	0.256098	0.369199	0.191469	no	T1	no
0404-142_FU1	1.28181	0.908027	1.1982	0.651907	yes	T1	no
0404-144_FU1	1.54991	0.561476	0.710726	0.244609	yes	T1	no
0404-145_FU1	0.84549	0.440842	0.707651	0.342964	yes	T1	no
0404-147_FU1	0.899922	0.392479	0.599724	0.332721	yes	T1	no
0404-148_FU1	0.878829	0.449891	0.614449	0.361208	yes	T1	no
0404-151_FU1	1.04486	0.548083	0.596749	0.399057	yes	T1	no
0404-155_FU1	0.591365	0.268079	0.594734	0.238197	yes	T1	no
0404-156_FU1	1.09779	0.893095	1.38435	0.620267	yes	T1	no
0404-157_FU1	0.626524	0.225659	0.877805	0.452855	yes	T1	no
0404-160_FU1	0.724098	0.455696	0.900131	0.608985	yes	T1	no
0404-163_FU1	0.670952	0.424244	0.523558	0.0878555	yes	T1	no
0404-165_FU1	0.955251	0.562532	1.41775	1.02708	yes	T1	no
0404-166_FU1	0.859615	0.397174	0.946497	0.265806	yes	T1	no
0404-168_FU1	0.79041	0.440821	0.810107	0.493694	yes	T1	no
0404-169_FU1	0.560799	0.322514	0.525414	0.382471	yes	T1	no
0404-170_FU1	0.949999	0.747279	0.508317	0.280886	yes	T1	no
0404-171_FU1	0.769112	0.465547	0.978433	0.322241	yes	T1	no
0404-172_FU1	0.856906	0.454519	0.863997	0.491075	yes	T1	no
0404-175_FU1	0.833513	0.311049	0.773469	0.38651	no	T1	no
0404-178_FU1	1.05458	0.71259	1.0611	0.570196	yes	T1	no
0404-180_FU1	1.16827	0.825915	1.25779	0.714249	yes	T1	no
0404-181_FU1	0.910928	0.501552	1.30296	0.318011	yes	T1	no
0404-184_FU1	0.702048	0.354108	0.851672	0.524296	yes	T1	no
0404-185_FU1	1.03516	0.512689	1.07826	0.430296	yes	T1	no
0404-186_FU1	1.20505	0.689065	0.69577	0.304586	yes	T1	no
0404-205_FU1	0.758398	0.421298	0.713608	0.287227	yes	T1	no
0404-208_FU1	0.576693	0.101477	0.282086	0.0732214	no	T1	no
0404-209_FU1	0.84718	0.376065	0.98663	0.449168	yes	T1	no
0404-213_FU1	0.701961	0.176786	1.07981	0.380053	yes	T1	no
0404-214_FU1	0.780475	0.315645	0.747653	0.194694	yes	T1	no
0404-215_FU1	0.961768	0.512831	1.2839	0.386583	yes	T1	no
0404-217_FU1	0.774976	0.192856	0.689642	0.288399	yes	T1	no
0404-220_FU1	0.74393	0.303543	2.08175	0.712131	yes	T1	no
0404-221_FU1	1.165	1.07738	1.09923	0.608263	yes	T1	no
0404-225_FU1	0.540237	0.156463	1.37187	0.535719	no	T1	no
0404-226_FU1	0.815655	0.534514	0.722948	0.42592	yes	T1	no
0404-301_FU1	0.769386	0.225897	0.406729	0.157253	no	T1	no
0404-306_FU1	0.889816	0.522528	0.905775	0.294692	no	T1	no
0404-309_FU1	0.637513	0.152905	0.605567	0.21628	no	T1	no
0404-311_FU1	0.328815	0.310191	0.773296	0.285186	no	T1	no
0404-312_FU1	0.512046	0.144895	1.18065	0.346058	no	T1	no
0404-313_FU1	0.575712	0.485207	1.08534	0.354366	no	T1	no
0404-315_FU1	0.661667	0.270417	0.540467	0.149217	no	T1	no
0404-337_FU1	0.447769	0.112788	0.275557	0.10035	no	T1	no
0404-338_FU1	0.7687	0.291953	1.41153	0.23243	no	T1	no
0404-340_FU1	0.269999	0.0583144	0.826478	0.222131	no	T1	no
0404-341_FU1	0.353741	0.0949718	1.22863	0.285854	no	T1	no
0404-345_FU1	0.523857	0.13455	0.88358	0.263778	no	T1	no
0404-348_FU1	0.775003	0.289061	0.663178	0.121962	no	T1	no
0404-351_FU1	0.379959	0.182621	0.620188	0.240832	no	T1	no
0404-354_FU1	0.641418	0.104671	0.612937	0.334698	yes	T1	no
0404-358_FU1	0.805044	0.352621	1.4544	0.445335	yes	T1	no
0404-235_FU1	0.560176	0.4423	0.158546	0.145972	no	T1	no
0404-237_FU1	0.55755	0.34034	1.244	0.931438	no	T1	no
0404-238_FU1	0.925189	0.672336	1.05023	0.42724	no	T1	no
0404-239_FU1	0.339975	0.271949	0.883383	0.340075	no	T1	no
0404-243_FU1	0.287093	0.23552	1.10222	0.791689	no	T1	no
0404-281_FU1	0.57037	0.275389	0.69221	0.471484	no	T1	no
0404-282_FU1	0.202836	0.0965826	0.583877	0.537148	no	T1	no
0404-283_FU1	0.307341	0.195374	0.838748	0.712804	no	T1	no
0404-284_FU1	0.315432	0.25574	1.47465	1.01479	no	T1	no
0404-285_FU1	0.458729	0.378431	1.16139	0.712745	no	T1	no
0404-286_FU1	0.492031	0.211144	0.910276	0.290038	no	T1	no
0404-287_FU1	0.906878	0.545968	0.788959	0.549113	no	T1	no
0404-303_FU1	0.491083	0.267725	0.641811	0.128547	no	T1	no
0404-304_FU1	0.513708	0.347417	0.595206	0.219915	no	T1	no
0404-318_FU1	0.794952	0.473562	0.684308	0.365822	yes	T1	no
0404-320_FU1	0.700512	0.305014	2.24055	0.403064	no	T1	no
0404-321_FU1	0.173316	0.0874582	1.41281	1.03906	no	T1	no
0404-322_FU1	0.766691	0.381484	1.58446	1.62652	no	T1	no
0404-324_FU1	0.659855	0.302348	0.46075	0.624471	no	T1	no
0404-330_FU1	1.02077	0.264634	0.759332	0.1474	no	T1	no
0404-331_FU1	1.37105	0.451033	1.22615	0.304101	no	T1	no
0404-332_FU1	1.2374	0.226517	1.26223	0.611232	no	T1	no
0404-336_FU1	1.57274	0.29728	1.33574	0.732363	no	T1	no
0404-339_FU1	0.849878	0.531432	0.558079	0.57926	no	T1	no
0404-363_FU1	0.722303	0.31214	0.578732	0.367877	no	T1	no
0404-365_FU1	0.682252	0.262381	1.16737	0.957936	no	T1	no
0404-245_FU1	0.604018	0.208168	1.19135	0.763669	no	T1	no
0404-246_FU1	0.45963	0.258986	0.736407	0.41283	no	T1	no
0404-250_FU1	0.712125	0.429604	0.422828	0.205523	no	T1	no
0404-251_FU1	0.250024	0.0576256	0.611118	0.437073	no	T1	no
0404-252_FU1	0.653439	0.184573	1.08976	0.886183	no	T1	no
0404-253_FU1	0.725157	0.303039	1.20629	0.41138	no	T1	no
0404-255_FU1	0.557846	0.142615	1.30342	0.977385	no	T1	no
0404-258_FU1	0.814411	0.245079	0.471572	0.259143	no	T1	no
0404-263_FU1	0.875442	0.63867	0.445574	0.175919	no	T1	no
0404-269_FU1	0.535638	0.333853	1.18914	1.08457	no	T1	no
0404-270_FU1	0.784095	0.554493	0.608737	0.41774	no	T1	no
0404-271_FU1	0.768974	0.628224	0.692069	0.258984	no	T1	no
0404-272_FU1	0.717491	0.360687	2.87755	0.39692	no	T1	no
0404-275_FU1	0.654054	0.278599	0.958772	0.0689304	no	T1	no
0404-277_FU1	0.389494	0.0839594	0.340096	0.164323	no	T1	no
0404-289_FU1	0.703617	0.434202	1.3028	0.203255	no	T1	no
0404-291_FU1	0.782813	0.472454	0.483005	0.139244	no	T1	no
0404-292_FU1	0.90749	0.65428	0.698251	0.308659	no	T1	no
0404-296_FU1	0.537467	0.296362	0.452819	0.0779781	no	T1	no
0404-298_FU1	0.785447	0.308061	0.370849	0.0348891	no	T1	no
0404-299_FU1	0.4101	0.338447	0.752585	0.417731	no	T1	no
0404-300_FU1	0.856749	0.397778	0.213339	0.0629361	no	T1	no

## Sheet: Fig. 1b
	all-unvaccinated-uninfected_T1 IgG T0	all-unvaccinated-uninfected_T1 IgG T1	all-vaccinated-uninfected_T1 IgG T0	all-vaccinated-uninfected_T1 IgG T1	all-unvaccinated-uninfected_T1 IgA T0	all-unvaccinated-uninfected_T1 IgA T1	all-vaccinated-uninfected_T1 IgA T0	all-vaccinated-uninfected_T1 IgA T1
SARS-COV-2_RBD_V483A_AUC_normalized	0.172074	0.0623667	0.156557	0.163353	0.0752088	0.0497159	0.0732998	0.0616118
SARS-COV-2_RBD_K417N/E484K/N501Y_AUC_normalized	0.247822	0.151854	0.238537	0.261454	0.0947962	0.0819333	0.0929705	0.103972
SARS-COV-2_RBD_L452R_AUC_normalized	0.305779	0.225552	0.346942	0.391505	0.0792274	0.0710695	0.0769693	0.079711
SARS-COV-2_RBD_N440K_AUC_normalized	0.267567	0.18991	0.290056	0.423253	0.0865709	0.0830225	0.0810516	0.108454
SARS-COV-2_S1wS2_B.1.1.1_AUC_normalized	0.294103	0.101824	0.260774	0.259073	0.198648	0.159987	0.180245	0.211997
SARS-COV-2_S1wS2_A.23.1_AUC_normalized	0.374091	0.148697	0.33722	0.295899	0.225304	0.160859	0.189438	0.267298
SARS-COV-2_S1wS2_B.1.1.7_AUC_normalized	0.203005	0.0725736	0.18183	0.157096	0.193451	0.141435	0.168881	0.178219
SARS-COV-2_S1wS2_B.1.351_AUC_normalized	0.263548	0.0916236	0.236356	0.228119	0.163495	0.127523	0.144186	0.175576
SARS-COV-2_S1wS2_P1_AUC_normalized	0.310386	0.129699	0.26657	0.246634	0.275873	0.182146	0.237916	0.258085
SARS-COV-2_S1wS2_Delta_AUC_normalized	0.227246	0.229479	0.241206	0.348396	0.150754	0.141039	0.15282	0.161708
SARS-COV-2_S1wS2_AY.2_AUC_normalized	0.332349	0.14687	0.276405	0.264233	0.27389	0.208965	0.260322	0.295475
SARS-COV-2_S1wS2_B.1.526_AUC_normalized	0.271774	0.124748	0.246183	0.224793	0.216531	0.178882	0.206744	0.260211
SARS-COV-2_S1wS2_Kappa_AUC_normalized	0.192768	0.06512	0.172898	0.118407	0.233781	0.166317	0.203108	0.233414
SARS-COV-2_S1wS2_B.1.621_AUC_normalized	0.281639	0.147914	0.24108	0.193242	0.189788	0.1879	0.192189	0.252561
SARS-COV-2_S1wS2_Theta_AUC_normalized	0.388826	0.128818	0.351821	0.310655	0.151029	0.111186	0.136056	0.160482
SARS-COV-2_S1wS2_R.1_AUC_normalized	0.251519	0.0825217	0.22329	0.20268	0.103987	0.0692237	0.0866627	0.103682
SARS-COV-2_S1wS2_Wuhan_Hu-1_AUC_normalized	0.283328	0.245612	0.278928	0.246324	0.152134	0.207389	0.150084	0.188876
SARS-COV-2_S1_AUC_normalized	0.3445	0.288316	0.332889	0.432606	0.197476	0.164235	0.190685	0.182271
SARS-COV-2_RBD_AUC_normalized	0.323808	0.254931	0.328774	0.476626	0.14901	0.151964	0.14949	0.177169
SARS-COV-2_RBD_Wuhan_Hu-1_AUC_normalized	0.218503	0.0886489	0.192494	0.201398	0.1447	0.139629	0.140101	0.189678

## Sheet: Fig. 1c
idx	ELISA Wuhan RBD IgG BAU/ml	ELISA Gamma RBD IgG BAU/ml	ELISA Delta RBD IgG BAU/ml	ELISA Omicron BA.1 RBD IgG BAU/ml	ELISA Wuhan RBD IgA BAU/ml	ELISA Gamma RBD IgA BAU/ml	ELISA Delta RBD IgA BAU/ml	ELISA Omicron BA.1 RBD IgA BAU/ml	vaccinated	time point	infected T1
0404-008_BL	743.697	619.187	715.345	691.224	351.212	306.644	313.742	268.313	yes	T0	no
0404-012_BL	851.391	772.845	840.687	765.287	789.065	545.445	752.111	406.148	yes	T0	no
0404-020_BL	856.526	716.611	850.306	746.952	867.06	614.965	810.102	554.135	no	T0	no
0404-022_BL	826.547	710.427	794.76	700.663	673.127	448.78	547.553	347.77	yes	T0	no
0404-026_BL	653.397	583.241	654.338	560.675	320.152	229.983	274.551	212.302	yes	T0	no
0404-044_BL	832.116	746.301	827.451	795.881	581.022	430.368	501.522	368.377	yes	T0	no
0404-048_BL	872.836	830.597	855.731	797.906	1069.81	986.267	1080.44	895.108	yes	T0	no
0404-055_BL	575.466	492.833	574.742	495.834	271.669	213.42	250.761	209.979	yes	T0	no
0404-062_BL	663.162	545.486	645.839	539.519	381.627	253.299	301.524	238.974	yes	T0	no
0404-064_BL	650.504	579.263	668.912	610.182	302.213	243.233	252.138	242.544	yes	T0	no
0404-070_BL	620.525	509.902	626.709	522.667	269.432	246.115	230.843	195.395	no	T0	no
0404-078_BL	849.113	727.134	810.888	715.924	717.61	435.401	630.71	375.217	yes	T0	no
0404-081_BL	547.078	416.42	461.515	389.767	365.709	244.824	330.39	246.201	yes	T0	no
0404-083_BL	609.568	497.679	556.263	478.476	394.404	308.063	344.372	264.829	yes	T0	no
0404-091_BL	885.71	845.027	867.665	790.999	829.073	554.695	755.51	477.689	yes	T0	no
0404-094_BL	855.478	815.228	834.684	775.34	912.273	763.942	923.415	691.884	yes	T0	no
0404-098_BL	844.412	783.296	844.122	783.983	430.884	304.966	355.772	250.675	yes	T0	no
0404-099_BL	822.099	769.59	804.126	679.616	556.329	414.537	500.232	320.453	no	T0	no
0404-101_BL	842.784	716.394	820.255	725.145	357.88	247.449	291.587	217.034	yes	T0	no
0404-112_BL	648.949	505.634	606.638	440.36	203.138	169.196	201.547	176.337	yes	T0	no
0404-114_BL	800.871	704.315	780.692	704.93	378.701	257.429	301.911	232.134	yes	T0	no
0404-115_BL	852.187	785.068	794.326	713.284	1111.88	910.337	1068.82	795.346	yes	T0	no
0404-117_BL	757.331	695.998	735.235	645.912	559.212	483.626	545.316	366.742	yes	T0	no
0404-118_BL	509.829	398.266	471.894	408.283	451.534	310.816	374.141	308.795	yes	T0	no
0404-119_BL	472.979	470.014	497.823	445.025	310.171	281.735	283.241	247.965	yes	T0	no
0404-131_BL	608.844	568.703	627.251	583.494	384.165	285.048	340.027	258.419	yes	T0	no
0404-136_BL	786.587	638.064	748.905	614.269	667.105	518.214	575.172	479.668	yes	T0	no
0404-138_BL	872.228	767.936	822.874	780.719	584.895	277.025	272.618	284.715	yes	T0	no
0404-140_BL	678.372	504.414	598.819	468.051	431.334	344.452	370.891	306.747	yes	T0	no
0404-182_BL	860.314	688.838	818.613	680.44	458.562	334.059	362.078	329.819	yes	T0	no
0404-190_BL	879.095	716.556	843.394	747.252	682.959	460.142	634.571	423.726	yes	T0	no
0404-191_BL	830.073	809.388	779.933	759.414	301.676	295.648	287.459	242.729	yes	T0	no
0404-194_BL	836.444	742.577	792.965	710.268	733.218	462.844	653.901	405.893	no	T0	no
0404-202_BL	661.162	647.51	741.625	616.07	909.351	795.157	876.469	699.587	yes	T0	no
0404-228_BL	607.879	531.966	587.939	489.315	293.861	240.152	307.288	272.868	yes	T0	no
0404-231_BL	888.445	829.535	837.933	759.828	1088.52	940.321	1072.64	894.344	yes	T0	no
0404-232_BL	738.233	594.847	661.741	532.008	672.566	561.49	602.396	468.248	yes	T0	no
0404-142_BL	484.681	450.304	475.787	399.585	1098.79	1025.58	1086.15	973.619	yes	T0	no
0404-156_BL	863.458	792.923	821.799	787.587	604.183	459.186	362.66	377.833	yes	T0	no
0404-166_BL	856.425	777.079	884.473	780.761	348.983	285.547	277.149	256.406	yes	T0	no
0404-169_BL	496.099	445.05	439.01	409.389	702.663	448.419	521.458	446.59	yes	T0	no
0404-172_BL	744.314	664.265	715.811	598.281	374.133	274.946	323.334	255.741	yes	T0	no
0404-181_BL	578.176	517.528	602.211	419.649	326.951	273.99	313.939	279.062	yes	T0	no
0404-185_BL	680.564	634.314	651.523	605.397	588.428	339.505	398.743	376.17	yes	T0	no
0404-208_BL	585.788	521.252	587.442	540.406	438.525	359.417	387.602	326.327	no	T0	no
0404-209_BL	802.728	694.299	743.942	675.269	873.143	589.135	770.756	495.061	yes	T0	no
0404-214_BL	774.845	685.901	738.274	646.476	480.179	341.334	353.057	306.373	yes	T0	no
0404-220_BL	646.228	569.736	618.842	552.32	624.054	480.179	555.92	354.47	yes	T0	no
0404-221_BL	816.255	754.615	815.304	748.451	445.385	294.567	357.38	270.581	yes	T0	no
0404-225_BL	541.729	403.019	470.533	363.801	923.277	831.407	850.155	814.986	no	T0	no
0404-008_FU1	872.04	829.657	843.291	800.293	657.296	414.752	530.431	335.983	yes	T1	no
0404-012_FU1	889.29	867.954	855.152	834.178	882.719	663.061	886.806	505.609	yes	T1	no
0404-020_FU1	802.752	731.872	823.509	701.675	802.444	624.989	804.552	544.026	no	T1	no
0404-022_FU1	897.897	834.178	892.907	826.583	853.078	578.699	813.974	547.467	yes	T1	no
0404-026_FU1	847.522	794.76	829.223	766.191	445.597	295.502	356.761	247.406	yes	T1	no
0404-044_FU1	892.003	849.294	876.597	821.303	817.329	536.798	713.609	462.504	yes	T1	no
0404-048_FU1	925.309	869.726	876.38	834.178	1110.77	941.914	1066.54	893.947	yes	T1	no
0404-055_FU1	827.017	738.453	805.681	712.669	502.469	345.533	453.426	333.015	yes	T1	no
0404-062_FU1	868.099	808.068	845.207	795.772	684.356	410.278	585.109	368.85	yes	T1	no
0404-064_FU1	854.103	817.976	819.821	783.766	565.449	427.4	474.893	344.759	yes	T1	no
0404-070_FU1	535.65	469.652	511.348	475.257	252.482	232.693	202.407	189.286	no	T1	no
0404-078_FU1	803.258	699.506	749.736	677.988	656.049	406.062	554.608	355.901	yes	T1	no
0404-081_FU1	435.369	366.008	418.373	364.851	333.058	235.059	284.445	224.261	yes	T1	no
0404-083_FU1	837.468	757.62	779.246	649.673	565.062	430.927	481.303	336.499	yes	T1	no
0404-091_FU1	882.564	835.226	865.857	837.36	806.359	506.986	733.312	481.303	yes	T1	no
0404-094_FU1	878.911	843.255	870.377	818.447	946.861	711.415	873.298	681.086	yes	T1	no
0404-098_FU1	892.437	856.309	890.158	830.597	859.875	655.145	884.311	689.389	yes	T1	no
0404-099_FU1	806.043	736.645	782.066	676.976	486.508	367.344	452.394	293.91	no	T1	no
0404-101_FU1	878.441	819.64	855.297	784.2	516.579	297.652	425.421	235.704	yes	T1	no
0404-112_FU1	856.201	750.496	843.363	703.05	373.324	231.273	328.153	202.966	yes	T1	no
0404-114_FU1	900.79	872.33	879.273	835.769	644.519	373.41	534.733	316.151	yes	T1	no
0404-115_FU1	895.257	861.625	855.731	776.353	1104.01	989.536	1087.62	1003.3	yes	T1	no
0404-117_FU1	851.898	816.638	842.929	830.887	669.815	519.074	627.139	402.448	yes	T1	no
0404-118_FU1	795.845	724.748	793.53	666.308	797.067	616.944	736.366	549.317	yes	T1	no
0404-119_FU1	763.912	707.172	754.438	666.886	656.995	532.884	591.39	390.274	yes	T1	no
0404-131_FU1	873.234	814.035	868.967	775.087	780.547	555.254	666.416	479.625	yes	T1	no
0404-136_FU1	870.883	843.616	871.823	775.919	951.894	812.081	879.535	801.283	yes	T1	no
0404-138_FU1	834.665	786.47	819.482	795.364	844.959	624.553	801.642	590.299	yes	T1	no
0404-140_FU1	926.215	866.85	901.269	815.345	662.257	395.708	556.793	349.981	yes	T1	no
0404-182_FU1	975.278	907.102	958.814	831.272	713.929	468.706	642.927	433.08	yes	T1	no
0404-190_FU1	911.57	878.806	916.7	877.316	914.215	801.725	889.605	748.224	yes	T1	no
0404-191_FU1	945.617	891.589	906.771	868.008	301.884	300.637	275.653	254.327	yes	T1	no
0404-194_FU1	771.328	689.5	710.805	662.362	721.079	442.391	617.61	409.135	no	T1	no
0404-202_FU1	968.287	857.997	931.841	721.189	1108.1	1055.18	1124.48	1062.08	yes	T1	no
0404-228_FU1	767.936	676.883	721.313	472.602	454.364	317.888	443.015	266.383	yes	T1	no
0404-231_FU1	1003.33	965.226	963.364	910.494	1062.99	970.626	1053.43	996.773	yes	T1	no
0404-232_FU1	913.349	779.685	840.87	665.589	766.017	603.061	726.691	539.999	yes	T1	no
0404-142_FU1	834.499	785.766	840.87	747.624	1124.14	1087.9	1117.58	1105.56	yes	T1	no
0404-156_FU1	902.882	864.326	929.069	897.173	1057.63	974.45	1074.93	931.924	yes	T1	no
0404-166_FU1	901.6	800.163	889.768	743.321	823.259	659.804	741.864	597.906	yes	T1	no
0404-169_FU1	743.363	690.741	731.821	661.286	864.829	586.433	787.675	553.509	yes	T1	no
0404-172_FU1	909.543	857.707	920.216	811.25	502.377	340.212	449.625	300.304	yes	T1	no
0404-181_FU1	867.139	799.666	832.431	710.847	585.809	432.622	525.574	430.17	yes	T1	no
0404-185_FU1	888.445	850.137	858.328	828.252	1004.26	846.206	961.231	806.173	yes	T1	no
0404-208_FU1	557.615	524.768	520.631	466.355	638.77	481.966	533.68	386.812	no	T1	no
0404-209_FU1	939.329	883.811	947.851	850.716	864.497	564.899	714.511	538.752	yes	T1	no
0404-214_FU1	897.215	831.769	890.968	732.152	883.619	697.883	863.166	685.786	yes	T1	no
0404-220_FU1	794.661	752.588	809.554	691.775	577.703	421.648	545.361	345.865	yes	T1	no
0404-221_FU1	964.192	912.563	973.251	839.463	588.179	366.692	524.95	314.189	yes	T1	no
0404-225_FU1	510.041	386.595	472.188	338.028	1092.09	1013.24	1091.1	990.746	no	T1	no

## Sheet: Fig. 1d
idx	Wuhan Infectious-virus neutralization assay	Beta Infectious-virus neutralization assay	Delta Infectious-virus neutralization assay	BA.1 Infectious-virus neutralization assay	BA.2 Infectious-virus neutralization assay	vaccinated	time point	infected T1
0404-008_BL	145.739	25	71.8962	25	25	yes	T0	no
0404-012_BL	1243.4	369.707	846.61	125.514	166.921	yes	T0	no
0404-020_BL	445.699	74.9531	304.718	53.3134	70.0998	no	T0	no
0404-022_BL	495.716	25	250.212	25	25	yes	T0	no
0404-026_BL	97.097	25	40.2762	25	25	yes	T0	no
0404-044_BL	759.439	133.941	315.962	57.632	67.455	yes	T0	no
0404-048_BL	3981.3	859.043	944.482	356.743	514.745	yes	T0	no
0404-055_BL	51.3052	25	42.2547	25	25	yes	T0	no
0404-062_BL	31.4877	25	25	25	25	yes	T0	no
0404-064_BL	38.8216	25	25	25	25	yes	T0	no
0404-070_BL	86.1014	25	61.6448	25	25	no	T0	no
0404-078_BL	574.087	42.3792	189.664	33.1316	25	yes	T0	no
0404-081_BL	31.7115	25	25	25	25	yes	T0	no
0404-083_BL	55.834	25	25	25	25	yes	T0	no
0404-091_BL	3238.46	809.941	1821.02	361.434	885.423	yes	T0	no
0404-094_BL	886.799	236.948	576.522	101.124	169.43	yes	T0	no
0404-098_BL	404.115	146.53	348.35	25	25	yes	T0	no
0404-099_BL	783.474	133.484	384.701	25	81.941	no	T0	no
0404-101_BL	324.28	68.2722	140.506	25	25	yes	T0	no
0404-112_BL	25	25	25	25	25	yes	T0	no
0404-114_BL	225.047	89.9564	259.61	25	27.1134	yes	T0	no
0404-115_BL	327.811	33.6921	247.253	25	25	yes	T0	no
0404-117_BL	299.158	93.6225	202.264	25	31.6711	yes	T0	no
0404-118_BL	26.8763	25	25	25	25	yes	T0	no
0404-119_BL	62.7676	25	40.1592	25	25	yes	T0	no
0404-131_BL	25	25	45.4048	25	25	yes	T0	no
0404-136_BL	95.2152	25	163.279	25	25	yes	T0	no
0404-138_BL	383.013	83.1388	152.928	25	25	yes	T0	no
0404-140_BL	31.8088	25	25	25	25	yes	T0	no
0404-182_BL	115.191	25	60.8096	25	25	yes	T0	no
0404-190_BL	502.056	25	203.713	25	25	yes	T0	no
0404-191_BL	455.247	79.4291	299.979	106.36	61.3527	yes	T0	no
0404-194_BL	139.667	25	81.1931	25	25	no	T0	no
0404-202_BL	139.962	25	210.58	25	25	yes	T0	no
0404-228_BL	31.1435	25	25	25	25	yes	T0	no
0404-231_BL	803.346	139.277	433.648	50.4133	101.003	yes	T0	no
0404-232_BL	186.223	25	185.537	25	25	yes	T0	no
0404-142_BL	25	25	25	25	25	yes	T0	no
0404-156_BL	303.934	62.1877	172.9	55.973	25	yes	T0	no
0404-166_BL	320.898	25	106.708	25	25	yes	T0	no
0404-169_BL	25	25	25	25	25	yes	T0	no
0404-172_BL	48.4165	25	25.2408	25	25	yes	T0	no
0404-181_BL	45.1925	25	25	25	25	yes	T0	no
0404-185_BL	77.4875	25	25	25	25	yes	T0	no
0404-208_BL	65.0186	25	49.2266	25	25	no	T0	no
0404-209_BL	95.4842	25	60.5139	25	25	yes	T0	no
0404-214_BL	302.074	25	209.277	25	25	yes	T0	no
0404-220_BL	102.26	25	62.6008	25	25	yes	T0	no
0404-221_BL	349.062	192.006	412.21	104.016	239.057	yes	T0	no
0404-225_BL	25	25	25	25	25	no	T0	no
0404-008_FU1	6293.94	1546.7	2505.99	1588.99	890.353	yes	T1	no
0404-012_FU1	517.012	90.8696	124.408	42.545	63.8824	yes	T1	no
0404-020_FU1	2412.89	396.622	867.046	197.369	355.242	no	T1	no
0404-022_FU1	3454.28	460.267	1030.73	349.352	308.696	yes	T1	no
0404-026_FU1	7204.25	924.269	1919.38	654.418	1222.65	yes	T1	no
0404-044_FU1	1058.15	205.564	323.787	120.08	191.17	yes	T1	no
0404-048_FU1	4276.35	1065.16	1951.82	1428.77	1131.38	yes	T1	no
0404-055_FU1	8048.57	809.897	4056.53	1234.74	1145.56	yes	T1	no
0404-062_FU1	113.757	25	59.38	25	25	yes	T1	no
0404-064_FU1	630.684	25	128.324	25	25	yes	T1	no
0404-070_FU1	173.036	25	118.206	25	25	no	T1	no
0404-078_FU1	5177.56	1192.16	2484.77	636.952	1715.53	yes	T1	no
0404-081_FU1	2777.59	560.103	1668.23	184.84	941.673	yes	T1	no
0404-083_FU1	620.719	95.3375	403.86	25.9699	69.2306	yes	T1	no
0404-091_FU1	1423.63	184.244	431.373	99.7159	234.345	yes	T1	no
0404-094_FU1	4333.87	955.976	2424.34	926.48	790.342	yes	T1	no
0404-098_FU1	659.256	25	205.996	25	25	yes	T1	no
0404-099_FU1	3627.54	634.95	1502.41	360.839	399.797	no	T1	no
0404-101_FU1	3772.85	105.353	1259.35	171.716	173.81	yes	T1	no
0404-112_FU1	533.327	73.1954	240.804	46.6613	93.1945	yes	T1	no
0404-114_FU1	581.876	46.3471	342.235	54.9876	45.064	yes	T1	no
0404-115_FU1	769.076	92.8443	391.641	113.006	118.607	yes	T1	no
0404-117_FU1	317.381	79.885	200.797	50.5597	25	yes	T1	no
0404-118_FU1	839.185	100.127	603.786	25	102.54	yes	T1	no
0404-119_FU1	1608.82	266.67	666.111	334.383	253.594	yes	T1	no
0404-131_FU1	775.099	98.777	259.107	25	51.5596	yes	T1	no
0404-136_FU1	1826.95	284.5	766.366	442.569	170.141	yes	T1	no
0404-138_FU1	1364.56	361.633	496.57	119.441	220.365	yes	T1	no
0404-140_FU1	1041.07	417.718	328.659	133.235	389.274	yes	T1	no
0404-142_FU1	3649.13	364.221	809.937	181.893	386.73	yes	T1	no
0404-182_FU1	941.723	94.6742	400.556	36.1709	179.377	yes	T1	no
0404-194_FU1	25	25	25	25	25	no	T1	no
0404-201_FU1	25	25	25	25	25	yes	T1	no
0404-202_FU1	25	25	25	25	25	yes	T1	no
0404-228_FU1	479.327	25	171.605	37.4385	89.1446	yes	T1	no
0404-231_FU1	8797.46	1366.59	5180.65	1388.83	1055.87	yes	T1	no
0404-232_FU1	565.907	25	469.866	25	38.4179	yes	T1	no
0404-156_FU1	81.4115	25	33.9706	25	25	yes	T1	no
0404-166_FU1	147.029	25	61.3987	25	25	yes	T1	no
0404-169_FU1	7543.79	2612.43	4105.09	3541.43	2856.96	yes	T1	no
0404-172_FU1	25	25	25	25	25	yes	T1	no
0404-181_FU1	1675.43	406.89	1252.44	150.931	450.529	yes	T1	no
0404-185_FU1	672.577	106.938	325.873	25	143.083	yes	T1	no
0404-190_FU1	775.732	116.374	795.041	37.1213	47.973	yes	T1	no
0404-191_FU1	25	25	25	25	25	yes	T1	no
0404-208_FU1	133.968	25	69.8391	25	25	no	T1	no
0404-209_FU1	1625.41	123.007	493.822	113.706	209.632	yes	T1	no
0404-214_FU1	1632.1	156.665	797.556	119.025	214.207	yes	T1	no
0404-220_FU1	584.418	89.4237	234.852	70.2986	34.0865	yes	T1	no
0404-221_FU1	4170.23	1200.84	2866.81	1865.71	925.761	yes	T1	no
0404-225_FU1	25	25	25	25	25	no	T1	no

## Sheet: Fig. 1e
idx	Wuhan Pseudovirus neutralization assay	Delta Pseudovirus neutralization assay	BA.1 Pseudovirus neutralization assay	vaccinated	time point	infected T1
0404-008_BL	202	114	1	yes	T0	no
0404-012_BL	13593	2877	2177	yes	T0	no
0404-022_BL	2784	2315	569	yes	T0	no
0404-026_BL	223.041	112	111.803	yes	T0	no
0404-044_BL	12255.8	2960	2697.99	yes	T0	no
0404-048_BL	9085	10359	11096	yes	T0	no
0404-055_BL	252	131	1	yes	T0	no
0404-062_BL	221	111	120	yes	T0	no
0404-064_BL	474.394	342	120.559	yes	T0	no
0404-078_BL	6282	2761	206	yes	T0	no
0404-081_BL	666	118	1	yes	T0	no
0404-083_BL	620	113	116	yes	T0	no
0404-091_BL	13860.7	6947	8219.79	yes	T0	no
0404-101_BL	2680	2045	358	yes	T0	no
0404-112_BL	458.829	288	113.623	yes	T0	no
0404-114_BL	2767	307	155	yes	T0	no
0404-115_BL	5526	2686	2303	yes	T0	no
0404-118_BL	689.304	125	155.693	yes	T0	no
0404-119_BL	655.818	367	131.66	yes	T0	no
0404-131_BL	141	168	1	yes	T0	no
0404-138_BL	1951	698	208	yes	T0	no
0404-140_BL	263	198	1	yes	T0	no
0404-182_BL	2600	1984	495	yes	T0	no
0404-190_BL	2605	2487	975	yes	T0	no
0404-191_BL	5505	1960	525	yes	T0	no
0404-231_BL	5151	2605	111	yes	T0	no
0404-169_BL	541	110	1	yes	T0	no
0404-209_BL	4832	2864	576	yes	T0	no
0404-214_BL	6333	1711	483	yes	T0	no
0404-220_BL	817	308	148	yes	T0	no
0404-221_BL	9455	3216	536	yes	T0	no
0404-008_FU1	1022	824	779	yes	T1	no
0404-012_FU1	35000	13824	10968	yes	T1	no
0404-022_FU1	4599	2963	1385	yes	T1	no
0404-026_FU1	693	428	346	yes	T1	no
0404-044_FU1	12033	6427	2774	yes	T1	no
0404-048_FU1	32652	31250	10949	yes	T1	no
0404-055_FU1	2264	1083	697	yes	T1	no
0404-062_FU1	3368	2818	584	yes	T1	no
0404-064_FU1	1242	648	605	yes	T1	no
0404-078_FU1	6282	2579	3050	yes	T1	no
0404-081_FU1	2747	2031	1086	yes	T1	no
0404-083_FU1	964	533	472	yes	T1	no
0404-091_FU1	32500	13946	4741	yes	T1	no
0404-101_FU1	3001	2710	2762	yes	T1	no
0404-112_FU1	2559.89	1890	613.205	yes	T1	no
0404-114_FU1	31100	32150	7838	yes	T1	no
0404-115_FU1	31250	13830	7470	yes	T1	no
0404-118_FU1	2112.6	688	754.447	yes	T1	no
0404-119_FU1	3442.93	2347	533.851	yes	T1	no
0404-131_FU1	3025	1588	772	yes	T1	no
0404-138_FU1	11105	7325	1823	yes	T1	no
0404-140_FU1	2684	2225	465	yes	T1	no
0404-182_FU1	13590	6574	6241	yes	T1	no
0404-231_FU1	12384	2509	1363	yes	T1	no
0404-169_FU1	455	349	114	yes	T1	no
0404-190_FU1	5151	8445	8104	yes	T1	no
0404-191_FU1	13933	7066	2929	yes	T1	no
0404-209_FU1	13221	4015	1326	yes	T1	no
0404-214_FU1	32330	3580	2979	yes	T1	no
0404-220_FU1	1498	872	703	yes	T1	no
0404-221_FU1	31250	31000	13268	yes	T1	no

## Sheet: Fig. 2a
idx	Antigen Microarray SARS Cov 2 magnitude IgA	vaccinated
0404-001_BL	2.47507	yes
0404-003_BL	1.88529	yes
0404-005_BL	3.22847	yes
0404-006_BL	4.32923	yes
0404-008_BL	2.6843	yes
0404-012_BL	5.85924	yes
0404-013_BL	2.44625	yes
0404-014_BL	3.37772	yes
0404-016_BL	2.35896	yes
0404-017_BL	1.54018	yes
0404-021_BL	0.688253	yes
0404-022_BL	6.38596	yes
0404-024_BL	0.490143	yes
0404-025_BL	2.25906	yes
0404-026_BL	0.849848	yes
0404-027_BL	2.27801	yes
0404-028_BL	3.62132	yes
0404-031_BL	1.18641	yes
0404-032_BL	2.00836	yes
0404-034_BL	1.65618	yes
0404-035_BL	3.83869	yes
0404-038_BL	2.26686	yes
0404-041_BL	2.01639	yes
0404-042_BL	2.59242	yes
0404-043_BL	1.16717	yes
0404-044_BL	2.91302	yes
0404-045_BL	3.33457	yes
0404-046_BL	2.29956	yes
0404-047_BL	4.63497	yes
0404-048_BL	4.32455	yes
0404-049_BL	3.72872	yes
0404-050_BL	2.46348	yes
0404-051_BL	0.698059	yes
0404-052_BL	2.71689	yes
0404-053_BL	2.50029	yes
0404-054_BL	1.68243	yes
0404-055_BL	2.15424	yes
0404-056_BL	3.90852	yes
0404-057_BL	2.38701	yes
0404-058_BL	2.03346	yes
0404-059_BL	2.20648	yes
0404-060_BL	4.86796	yes
0404-061_BL	2.61495	yes
0404-062_BL	1.97629	yes
0404-063_BL	3.92368	yes
0404-064_BL	2.48273	yes
0404-066_BL	6.0818	yes
0404-067_BL	1.15361	yes
0404-068_BL	2.36355	yes
0404-071_BL	3.03161	yes
0404-073_BL	2.44697	yes
0404-074_BL	1.81689	yes
0404-076_BL	2.5245	yes
0404-078_BL	5.09149	yes
0404-079_BL	2.89068	yes
0404-080_BL	3.31662	yes
0404-081_BL	4.33615	yes
0404-083_BL	1.57793	yes
0404-084_BL	1.41823	yes
0404-085_BL	3.52377	yes
0404-086_BL	1.52809	yes
0404-087_BL	6.33219	yes
0404-088_BL	4.28304	yes
0404-089_BL	4.59356	yes
0404-090_BL	4.44554	yes
0404-091_BL	1.88143	yes
0404-093_BL	3.63706	yes
0404-094_BL	3.88444	yes
0404-095_BL	2.72583	yes
0404-096_BL	4.03275	yes
0404-097_BL	2.1589	yes
0404-098_BL	3.9138	yes
0404-101_BL	5.10958	yes
0404-103_BL	1.52083	yes
0404-105_BL	2.02911	yes
0404-110_BL	4.27094	yes
0404-111_BL	2.56256	yes
0404-112_BL	3.73567	yes
0404-113_BL	4.66627	yes
0404-114_BL	3.56418	yes
0404-115_BL	5.0828	yes
0404-116_BL	3.48547	yes
0404-117_BL	4.81509	yes
0404-118_BL	2.70731	yes
0404-119_BL	3.63658	yes
0404-120_BL	2.21793	yes
0404-121_BL	4.57814	yes
0404-123_BL	2.78591	yes
0404-124_BL	1.50482	yes
0404-125_BL	3.36736	yes
0404-126_BL	2.77172	yes
0404-128_BL	2.73154	yes
0404-129_BL	2.44894	yes
0404-130_BL	2.34761	yes
0404-131_BL	3.37239	yes
0404-134_BL	2.85937	yes
0404-135_BL	2.96919	yes
0404-136_BL	1.56509	yes
0404-137_BL	2.97471	yes
0404-138_BL	2.18006	yes
0404-139_BL	1.16385	yes
0404-140_BL	0.93529	yes
0404-158_BL	5.41722	yes
0404-167_BL	2.2965	yes
0404-182_BL	3.93897	yes
0404-187_BL	4.51631	yes
0404-188_BL	5.23902	yes
0404-189_BL	5.59045	yes
0404-190_BL	3.4212	yes
0404-191_BL	3.5614	yes
0404-196_BL	4.21349	yes
0404-198_BL	2.53451	yes
0404-199_BL	3.08681	yes
0404-200_BL	1.84406	yes
0404-202_BL	8.08976	yes
0404-227_BL	2.04959	yes
0404-228_BL	3.9365	yes
0404-229_BL	2.88032	yes
0404-231_BL	2.33435	yes
0404-232_BL	3.90776	yes
0404-233_BL	2.13671	yes
0404-142_BL	4.13934	yes
0404-143_BL	5.38454	yes
0404-144_BL	2.6643	yes
0404-145_BL	1.88351	yes
0404-146_BL	2.46556	yes
0404-147_BL	2.63494	yes
0404-148_BL	2.12004	yes
0404-149_BL	3.51676	yes
0404-150_BL	1.22889	yes
0404-151_BL	2.0341	yes
0404-153_BL	3.41325	yes
0404-155_BL	2.48061	yes
0404-156_BL	4.07093	yes
0404-157_BL	3.46519	yes
0404-159_BL	0.471738	yes
0404-160_BL	2.85421	yes
0404-161_BL	1.89619	yes
0404-162_BL	6.20349	yes
0404-163_BL	1.96354	yes
0404-164_BL	1.93614	yes
0404-165_BL	5.53336	yes
0404-166_BL	4.20301	yes
0404-168_BL	4.2262	yes
0404-169_BL	2.30205	yes
0404-170_BL	2.18659	yes
0404-171_BL	2.89067	yes
0404-172_BL	3.52663	yes
0404-176_BL	1.31044	yes
0404-178_BL	3.43822	yes
0404-179_BL	3.46972	yes
0404-180_BL	4.8414	yes
0404-181_BL	6.28423	yes
0404-183_BL	0.599186	yes
0404-184_BL	3.60118	yes
0404-185_BL	4.47124	yes
0404-186_BL	2.6794	yes
0404-203_BL	3.10022	yes
0404-204_BL	2.38645	yes
0404-205_BL	2.43554	yes
0404-206_BL	4.35218	yes
0404-207_BL	2.37979	yes
0404-209_BL	3.78872	yes
0404-210_BL	1.6313	yes
0404-211_BL	2.65528	yes
0404-213_BL	3.56452	yes
0404-214_BL	2.7231	yes
0404-215_BL	3.72886	yes
0404-216_BL	0.78864	yes
0404-217_BL	2.70222	yes
0404-218_BL	3.53835	yes
0404-219_BL	4.23776	yes
0404-220_BL	8.2841	yes
0404-221_BL	4.90397	yes
0404-222_BL	0.9679	yes
0404-223_BL	3.40928	yes
0404-226_BL	2.55519	yes
0404-354_BL	3.90975	yes
0404-358_BL	4.4126	yes
0404-318_BL	1.5749	yes
0101-001_BL	3.13463	yes
0101-002_BL	2.15863	yes
0101-003_BL	3.91612	yes
0101-010_BL	0.454782	yes
0101-012_BL	1.34429	yes
0101-013_BL	3.22557	yes
0101-037_BL	1.10135	yes
0101-046_BL	6.8276	yes
0101-054_BL	3.21456	yes
0101-055_BL	0.983678	yes
0101-079_BL	2.14987	yes
0101-123_BL	4.18938	yes
0202-002_BL	1.81693	yes
0202-003_BL	2.48209	yes
0202-005_BL	1.57968	yes
0202-007_BL	2.94007	yes
0202-008_BL	4.07393	yes
0202-009_BL	1.39129	yes
0202-010_BL	1.13589	yes
0202-011_BL	2.93644	yes
0202-012_BL	2.04871	yes
0202-014_BL	3.1091	yes
0202-032_BL	1.19448	yes
0202-054_BL	1.08813	yes
0202-056_BL	4.82273	yes
0202-057_BL	2.91628	yes
0303-001_BL	3.81357	yes
0303-002_BL	3.68294	yes
0303-003_BL	5.3443	yes
0303-005_BL	1.87851	yes
0303-006_BL	1.92355	yes
0303-007_BL	2.33927	yes
0303-008_BL	4.01654	yes
0303-009_BL	3.5592	yes
0303-010_BL	3.6297	yes
0303-011_BL	6.91278	yes
0303-012_BL	2.08353	yes
0303-013_BL	5.88993	yes
0303-014_BL	1.62747	yes
0303-015_BL	2.91623	yes
0303-016_BL	5.64643	yes
0303-017_BL	3.53646	yes
0303-018_BL	4.37187	yes
0303-019_BL	3.64698	yes
0303-021_BL	4.46472	yes
0303-022_BL	4.42237	yes
0303-023_BL	2.47541	yes
0303-024_BL	1.5374	yes
0303-025_BL	4.08312	yes
0303-026_BL	1.38438	yes
0303-027_BL	3.68022	yes
0303-028_BL	2.91627	yes
0303-029_BL	2.78599	yes
0303-030_BL	1.31555	yes
0303-031_BL	1.13891	yes
0303-032_BL	4.7394	yes
0303-033_BL	2.36697	yes
0303-034_BL	1.53528	yes
0303-045_BL	2.80864	yes
0303-068_BL	3.05859	yes
0303-072_BL	3.57555	yes
0303-073_BL	1.36118	yes

## Sheet: Fig. 2b
	vaccinated-uninfected_T1 IgA T0	vaccinated-uninfected_T1 IgA T1	vaccinated-uninfected_T1 IgG T0	vaccinated-uninfected_T1 IgG T1
SARS-COV-2_RBD_V483A_AUC_normalized	0.0700803	0.0515665	0.262246	0.238294
SARS-COV-2_RBD_K417N/E484K/N501Y_AUC_normalized	0.105539	0.119145	0.301495	0.276101
SARS-COV-2_RBD_L452R_AUC_normalized	0.115693	0.110298	0.36402	0.389673
SARS-COV-2_RBD_N440K_AUC_normalized	0.13761	0.151192	0.277478	0.467533
SARS-COV-2_S1wS2_B.1.1.1_AUC_normalized	0.275274	0.255881	0.53131	0.450051
SARS-COV-2_S1wS2_A.23.1_AUC_normalized	0.253286	0.317955	0.497666	0.42398
SARS-COV-2_S1wS2_B.1.1.7_AUC_normalized	0.246996	0.219123	0.394543	0.292047
SARS-COV-2_S1wS2_B.1.351_AUC_normalized	0.21912	0.226345	0.506217	0.434812
SARS-COV-2_S1wS2_P1_AUC_normalized	0.348511	0.319335	0.501534	0.429107
SARS-COV-2_S1wS2_Delta_AUC_normalized	0.245266	0.228973	0.241865	0.348772
SARS-COV-2_S1wS2_AY.2_AUC_normalized	0.376586	0.409424	0.501919	0.406472
SARS-COV-2_S1wS2_B.1.526_AUC_normalized	0.326047	0.373057	0.458194	0.380101
SARS-COV-2_S1wS2_Kappa_AUC_normalized	0.274971	0.250065	0.362202	0.220056
SARS-COV-2_S1wS2_B.1.621_AUC_normalized	0.296692	0.376913	0.415808	0.306918
SARS-COV-2_S1wS2_Theta_AUC_normalized	0.216632	0.210697	0.633517	0.528563
SARS-COV-2_S1wS2_R.1_AUC_normalized	0.12289	0.130535	0.495979	0.3942
SARS-COV-2_S1wS2_Wuhan_Hu-1_AUC_normalized	0.206341	0.262687	0.287923	0.24476
SARS-COV-2_S1_AUC_normalized	0.32885	0.246352	0.438383	0.499024
SARS-COV-2_RBD_AUC_normalized	0.273091	0.258928	0.386169	0.548667
SARS-COV-2_RBD_Wuhan_Hu-1_AUC_normalized	0.237194	0.267737	0.36468	0.350203

## Sheet: Fig. 2c
idx	Wuhan Infectious-virus neutralization assay	Beta Infectious-virus neutralization assay	Delta Infectious-virus neutralization assay	BA.1 Infectious-virus neutralization assay	BA.2 Infectious-virus neutralization assay	vaccinated	time point	infected T1	group
0404-003_BL	25	25	25	25	25	yes	T0	yes	low
0404-004_BL	25	25	25	25	25	no	T0	yes	low
0404-008_BL	145.739	25	71.8962	25	25	yes	T0	no	low
0404-010_BL	557.31	93.883	329.994	129.653	398.21	no	T0	yes	high
0404-012_BL	1243.4	369.707	846.61	125.514	166.921	yes	T0	no	high
0404-019_BL	120.439	25	46.0105	25	29.2714	no	T0	yes	low
0404-020_BL	445.699	74.9531	304.718	53.3134	70.0998	no	T0	no	high
0404-021_BL	25	25	25	25	25	yes	T0	yes	low
0404-022_BL	495.716	25	250.212	25	25	yes	T0	no	high
0404-026_BL	97.097	25	40.2762	25	25	yes	T0	no	high
0404-036_BL	1290.6	140.609	540.315	73.9209	149.622	no	T0	yes	high
0404-038_BL	79.7693	25	45.7435	25	25	yes	T0	yes	low
0404-044_BL	759.439	133.941	315.962	57.632	67.455	yes	T0	no	high
0404-048_BL	3981.3	859.043	944.482	356.743	514.745	yes	T0	no	high
0404-055_BL	51.3052	25	42.2547	25	25	yes	T0	no	low
0404-062_BL	31.4877	25	25	25	25	yes	T0	no	low
0404-064_BL	38.8216	25	25	25	25	yes	T0	no	low
0404-065_BL	99.697	25	95.7081	25	25	no	T0	yes	low
0404-066_BL	1724.08	356.779	1496.69	107.602	271.129	yes	T0	yes	high
0404-070_BL	86.1014	25	61.6448	25	25	no	T0	no	low
0404-078_BL	574.087	42.3792	189.664	33.1316	25	yes	T0	no	high
0404-081_BL	31.7115	25	25	25	25	yes	T0	no	low
0404-082_BL	386.876	72.806	196.474	25	60.1755	no	T0	yes	high
0404-083_BL	55.834	25	25	25	25	yes	T0	no	low
0404-091_BL	3238.46	809.941	1821.02	361.434	885.423	yes	T0	no	high
0404-094_BL	886.799	236.948	576.522	101.124	169.43	yes	T0	no	high
0404-098_BL	404.115	146.53	348.35	25	25	yes	T0	no	high
0404-099_BL	783.474	133.484	384.701	25	81.941	no	T0	no	high
0404-101_BL	324.28	68.2722	140.506	25	25	yes	T0	no	high
0404-112_BL	25	25	25	25	25	yes	T0	no	low
0404-114_BL	225.047	89.9564	259.61	25	27.1134	yes	T0	no	low
0404-115_BL	327.811	33.6921	247.253	25	25	yes	T0	no	high
0404-117_BL	299.158	93.6225	202.264	25	31.6711	yes	T0	no	high
0404-118_BL	26.8763	25	25	25	25	yes	T0	no	low
0404-119_BL	62.7676	25	40.1592	25	25	yes	T0	no	low
0404-126_BL	25	25	25	25	25	yes	T0	yes	low
0404-131_BL	25	25	45.4048	25	25	yes	T0	no	low
0404-136_BL	95.2152	25	163.279	25	25	yes	T0	no	high
0404-137_BL	100.423	25	74.0649	25	25	yes	T0	yes	low
0404-138_BL	383.013	83.1388	152.928	25	25	yes	T0	no	low
0404-140_BL	31.8088	25	25	25	25	yes	T0	no	low
0404-182_BL	115.191	25	60.8096	25	25	yes	T0	no	low
0404-190_BL	502.056	25	203.713	25	25	yes	T0	no	high
0404-191_BL	455.247	79.4291	299.979	106.36	61.3527	yes	T0	no	high
0404-194_BL	139.667	25	81.1931	25	25	no	T0	no	high
0404-202_BL	139.962	25	210.58	25	25	yes	T0	no	high
0404-228_BL	31.1435	25	25	25	25	yes	T0	no	low
0404-229_BL	86.3886	25	25	25	25	yes	T0	yes	low
0404-231_BL	803.346	139.277	433.648	50.4133	101.003	yes	T0	no	high
0404-232_BL	186.223	25	185.537	25	25	yes	T0	no	low
0404-233_BL	442.849	36.7127	265.805	36.9838	55.5981	yes	T0	yes	high
0404-142_BL	25	25	25	25	25	yes	T0	no	low
0404-143_BL	109.56	33.0786	67.3347	25	25	yes	T0	yes	high
0404-156_BL	303.934	62.1877	172.9	55.973	25	yes	T0	no	high
0404-159_BL	25	25	25	25	25	yes	T0	yes	low
0404-162_BL	2048.88	82.7738	328.818	25	25	yes	T0	yes	high
0404-166_BL	320.898	25	106.708	25	25	yes	T0	no	high
0404-169_BL	25	25	25	25	25	yes	T0	no	low
0404-172_BL	48.4165	25	25.2408	25	25	yes	T0	no	low
0404-173_BL	55.132	25	25	25	25	no	T0	yes	low
0404-174_BL	25	25	25	25	25	no	T0	yes	low
0404-176_BL	25.5385	25	25	25	25	yes	T0	yes	low
0404-177_BL	25	25	25	25	25	no	T0	yes	low
0404-181_BL	45.1925	25	25	25	25	yes	T0	no	high
0404-183_BL	25	25	25	25	25	yes	T0	yes	low
0404-185_BL	77.4875	25	25	25	25	yes	T0	no	high
0404-208_BL	65.0186	25	49.2266	25	25	no	T0	no	high
0404-209_BL	95.4842	25	60.5139	25	25	yes	T0	no	high
0404-212_BL	25	25	25	25	25	no	T0	yes	low
0404-214_BL	302.074	25	209.277	25	25	yes	T0	no	high
0404-220_BL	102.26	25	62.6008	25	25	yes	T0	no	high
0404-221_BL	349.062	192.006	412.21	104.016	239.057	yes	T0	no	high
0404-225_BL	25	25	25	25	25	no	T0	no	low
0404-003_FU1	7597.27	1270.77	4517.47	1313.12	1156.5	yes	T1	yes	low
0404-004_FU1	22918.5	7066.68	5382.75	6456.88	5635.2	no	T1	yes	low
0404-008_FU1	6293.94	1546.7	2505.99	1588.99	890.353	yes	T1	no	low
0404-010_FU1	745.157	92.6534	273.401	65.7428	55.9229	no	T1	yes	high
0404-012_FU1	517.012	90.8696	124.408	42.545	63.8824	yes	T1	no	high
0404-019_FU1	1003.34	93.7535	334.936	134.021	100.857	no	T1	yes	low
0404-020_FU1	2412.89	396.622	867.046	197.369	355.242	no	T1	no	high
0404-021_FU1	5025.07	684.216	1697.75	545.836	957.231	yes	T1	yes	low
0404-022_FU1	3454.28	460.267	1030.73	349.352	308.696	yes	T1	no	high
0404-026_FU1	7204.25	924.269	1919.38	654.418	1222.65	yes	T1	no	high
0404-036_FU1	487.576	70.6073	171.109	25	25	no	T1	yes	high
0404-038_FU1	653.519	49.7784	238.662	25	25	yes	T1	yes	low
0404-044_FU1	1058.15	205.564	323.787	120.08	191.17	yes	T1	no	high
0404-048_FU1	4276.35	1065.16	1951.82	1428.77	1131.38	yes	T1	no	high
0404-055_FU1	8048.57	809.897	4056.53	1234.74	1145.56	yes	T1	no	low
0404-062_FU1	113.757	25	59.38	25	25	yes	T1	no	low
0404-064_FU1	630.684	25	128.324	25	25	yes	T1	no	low
0404-065_FU1	25	25	25	25	25	no	T1	yes	low
0404-066_FU1	952.137	224.448	588.381	398.166	340.628	yes	T1	yes	high
0404-070_FU1	173.036	25	118.206	25	25	no	T1	no	low
0404-078_FU1	5177.56	1192.16	2484.77	636.952	1715.53	yes	T1	no	high
0404-081_FU1	2777.59	560.103	1668.23	184.84	941.673	yes	T1	no	low
0404-082_FU1	8355.12	2634.27	5784.73	2050.52	1354.7	no	T1	yes	high
0404-083_FU1	620.719	95.3375	403.86	25.9699	69.2306	yes	T1	no	low
0404-091_FU1	1423.63	184.244	431.373	99.7159	234.345	yes	T1	no	high
0404-094_FU1	4333.87	955.976	2424.34	926.48	790.342	yes	T1	no	high
0404-098_FU1	659.256	25	205.996	25	25	yes	T1	no	high
0404-099_FU1	3627.54	634.95	1502.41	360.839	399.797	no	T1	no	high
0404-101_FU1	3772.85	105.353	1259.35	171.716	173.81	yes	T1	no	high
0404-112_FU1	533.327	73.1954	240.804	46.6613	93.1945	yes	T1	no	low
0404-114_FU1	581.876	46.3471	342.235	54.9876	45.064	yes	T1	no	low
0404-115_FU1	769.076	92.8443	391.641	113.006	118.607	yes	T1	no	high
0404-117_FU1	317.381	79.885	200.797	50.5597	25	yes	T1	no	high
0404-118_FU1	839.185	100.127	603.786	25	102.54	yes	T1	no	low
0404-119_FU1	1608.82	266.67	666.111	334.383	253.594	yes	T1	no	low
0404-126_FU1	1259.38	310.234	338.86	69.7168	99.5117	yes	T1	yes	low
0404-131_FU1	775.099	98.777	259.107	25	51.5596	yes	T1	no	low
0404-136_FU1	1826.95	284.5	766.366	442.569	170.141	yes	T1	no	high
0404-137_FU1	2448.32	852.417	1309.95	718.22	437.677	yes	T1	yes	low
0404-138_FU1	1364.56	361.633	496.57	119.441	220.365	yes	T1	no	low
0404-140_FU1	1041.07	417.718	328.659	133.235	389.274	yes	T1	no	low
0404-142_FU1	3649.13	364.221	809.937	181.893	386.73	yes	T1	no	low
0404-173_FU1	548.132	49.0388	134.772	37.7273	63.7864	no	T1	yes	low
0404-182_FU1	941.723	94.6742	400.556	36.1709	179.377	yes	T1	no	low
0404-194_FU1	25	25	25	25	25	no	T1	no	high
0404-201_FU1	25	25	25	25	25	yes	T1	no	low
0404-202_FU1	25	25	25	25	25	yes	T1	no	high
0404-228_FU1	479.327	25	171.605	37.4385	89.1446	yes	T1	no	low
0404-229_FU1	11928.2	1217.29	3157.69	1593.53	1139.86	yes	T1	yes	low
0404-231_FU1	8797.46	1366.59	5180.65	1388.83	1055.87	yes	T1	no	high
0404-232_FU1	565.907	25	469.866	25	38.4179	yes	T1	no	low
0404-233_FU1	2394.4	336.011	1622.45	365.72	541.422	yes	T1	yes	high
0404-143_FU1	511.863	52.8236	192.224	25	53.2164	yes	T1	yes	high
0404-156_FU1	81.4115	25	33.9706	25	25	yes	T1	no	high
0404-159_FU1	528.472	69.5856	233.795	42.6264	100.121	yes	T1	yes	low
0404-162_FU1	1719.59	309.599	1115.64	389.417	319.269	yes	T1	yes	high
0404-166_FU1	147.029	25	61.3987	25	25	yes	T1	no	high
0404-169_FU1	7543.79	2612.43	4105.09	3541.43	2856.96	yes	T1	no	low
0404-172_FU1	25	25	25	25	25	yes	T1	no	low
0404-174_FU1	3280.89	504.629	2673.13	447.2	420.827	no	T1	yes	low
0404-176_FU1	674.007	197.519	409.634	25	52.8793	yes	T1	yes	low
0404-177_FU1	477.076	112.959	202.526	56.2257	79.3926	no	T1	yes	low
0404-181_FU1	1675.43	406.89	1252.44	150.931	450.529	yes	T1	no	high
0404-183_FU1	135.977	25	67.922	25	25	yes	T1	yes	low
0404-185_FU1	672.577	106.938	325.873	25	143.083	yes	T1	no	high
0404-190_FU1	775.732	116.374	795.041	37.1213	47.973	yes	T1	no	high
0404-191_FU1	25	25	25	25	25	yes	T1	no	high
0404-208_FU1	133.968	25	69.8391	25	25	no	T1	no	high
0404-209_FU1	1625.41	123.007	493.822	113.706	209.632	yes	T1	no	high
0404-212_FU1	1657.74	410.139	877.893	663.887	439.061	no	T1	yes	low
0404-214_FU1	1632.1	156.665	797.556	119.025	214.207	yes	T1	no	high
0404-220_FU1	584.418	89.4237	234.852	70.2986	34.0865	yes	T1	no	high
0404-221_FU1	4170.23	1200.84	2866.81	1865.71	925.761	yes	T1	no	high
0404-225_FU1	25	25	25	25	25	no	T1	no	low

## Sheet: Fig. 2d
	unvaccinated-uninfected_T1 IgG T0	unvaccinated-uninfected_T1 IgG T1	unvaccinated-uninfected_T1 IgA T0	unvaccinated-uninfected_T1 IgA T1
SARS-COV-2_RBD_V483A_AUC_normalized	0.260304	0.0731528	0.0788356	0.0566592
SARS-COV-2_RBD_K417N/E484K/N501Y_AUC_normalized	0.296664	0.153068	0.0943476	0.0868707
SARS-COV-2_RBD_L452R_AUC_normalized	0.322429	0.283529	0.0841951	0.0506393
SARS-COV-2_RBD_N440K_AUC_normalized	0.262212	0.222563	0.0817947	0.0522308
SARS-COV-2_S1wS2_B.1.1.1_AUC_normalized	0.568661	0.165011	0.385286	0.316834
SARS-COV-2_S1wS2_A.23.1_AUC_normalized	0.538578	0.187261	0.37066	0.274808
SARS-COV-2_S1wS2_B.1.1.7_AUC_normalized	0.40515	0.0987669	0.357044	0.267715
SARS-COV-2_S1wS2_B.1.351_AUC_normalized	0.527382	0.158505	0.345755	0.253629
SARS-COV-2_S1wS2_P1_AUC_normalized	0.550396	0.178464	0.494836	0.30806
SARS-COV-2_S1wS2_Delta_AUC_normalized	0.226972	0.261561	0.190933	0.19232
SARS-COV-2_S1wS2_AY.2_AUC_normalized	0.590668	0.190713	0.461761	0.370809
SARS-COV-2_S1wS2_B.1.526_AUC_normalized	0.482293	0.186588	0.376123	0.325882
SARS-COV-2_S1wS2_Kappa_AUC_normalized	0.38141	0.0890634	0.411677	0.275725
SARS-COV-2_S1wS2_B.1.621_AUC_normalized	0.452626	0.184272	0.304798	0.321745
SARS-COV-2_S1wS2_Theta_AUC_normalized	0.621647	0.215196	0.295045	0.211176
SARS-COV-2_S1wS2_R.1_AUC_normalized	0.509327	0.13071	0.22861	0.128362
SARS-COV-2_S1wS2_Wuhan_Hu-1_AUC_normalized	0.277255	0.257489	0.192895	0.255549
SARS-COV-2_S1_AUC_normalized	0.451934	0.360445	0.260512	0.242442
SARS-COV-2_RBD_AUC_normalized	0.381959	0.326038	0.167067	0.168762
SARS-COV-2_RBD_Wuhan_Hu-1_AUC_normalized	0.380821	0.15968	0.270945	0.27043

## Sheet: Fig. 3a
idx	Antigen Microarray SARS-COV-2 RBD AUC normalized IgG	Antigen Microarray SARS-COV-2 S1 AUC normalized IgG	Antigen Microarray SARS-COV-2 RBD AUC normalized IgA	Antigen Microarray SARS-COV-2 S1 AUC normalized IgA	Antigen Microarray RBD Mutants magnitude IgG	Antigen Microarray Variants magnitude IgG	Antigen Microarray RBD Mutants magnitude IgA	Antigen Microarray Variants magnitude IgA	vaccinated	time point	infected T1
0404-001_BL	0.679797	0.970241	0.435481	0.722206	0.292276	0.378902	0.160684	0.318102	yes	T0	no
0404-003_BL	0.516755	0.697759	0.256636	0.26698	0.239827	0.328443	0.202275	0.15161	yes	T0	yes
0404-004_BL	0.621946	0.951068	0.2078	0.651987	0.284862	0.428525	0.120728	0.470259	no	T0	yes
0404-005_BL	1.00631	0.941409	0.725517	1.5771	0.644803	0.558768	0.270535	0.341047	yes	T0	no
0404-006_BL	0.938241	1.60862	1.39955	1.86826	0.486809	0.967287	0.412446	0.479523	yes	T0	no
0404-008_BL	0.657429	0.98056	0.496765	0.836543	0.315135	0.562321	0.0956373	0.677327	yes	T0	no
0404-009_BL	0.831813	1.16225	0.233264	0.497462	0.446674	0.514713	0.0656424	0.15636	no	T0	no
0404-010_BL	0.930004	1.85243	1.05655	1.9686	0.257478	1.30014	0.210829	0.326708	no	T0	yes
0404-011_BL	0.727346	0.685909	0.282746	0.360014	0.314838	0.252007	0.178023	0.321733	no	T0	no
0404-012_BL	0.987703	1.57901	0.831168	1.66487	0.313194	1.564	0.0418811	1.63067	yes	T0	no
0404-013_BL	0.806942	1.18167	0.2985	0.867579	0.410093	0.450213	0.142098	0.261762	yes	T0	no
0404-014_BL	0.595891	0.833358	0.348684	0.402499	0.310321	0.263899	0.0961246	0.414777	yes	T0	no
0404-015_BL	0.591796	1.01587	0.346534	0.466764	0.184879	0.809553	0.117973	0.25325	no	T0	no
0404-016_BL	0.66864	1.08864	0.590805	0.719906	0.325104	0.431677	0.274615	0.235314	yes	T0	no
0404-017_BL	0.986626	1.23757	0.553322	0.331686	0.540033	0.5838	0.195405	0.112534	yes	T0	no
0404-019_BL	0.747129	0.908944	0.573813	0.87102	0.456152	0.36774	0.199444	0.198065	no	T0	yes
0404-020_BL	0.802869	1.33852	0.69973	1.14964	0.700921	0.721292	0.183208	0.183287	no	T0	no
0404-021_BL	0.550531	0.629614	0.092257	0.0799792	0.289636	0.29732	0.0565474	0.133241	yes	T0	yes
0404-022_BL	0.877523	1.0446	0.604192	0.164513	0.552076	0.556122	0.107446	0.893463	yes	T0	no
0404-024_BL	0.887814	1.04686	0.0672944	0.111583	0.608523	0.443315	0.0148024	0.0472507	yes	T0	no
0404-025_BL	0.909716	1.48634	0.243492	0.587307	0.351737	0.971292	0.0538609	0.29427	yes	T0	no
0404-026_BL	0.826489	1.09062	0.177653	0.126951	0.421399	0.576987	0.100868	0.100608	yes	T0	no
0404-027_BL	1.06885	1.11522	0.415931	0.949774	0.54705	0.534917	0.113694	0.591802	yes	T0	no
0404-028_BL	0.749107	0.908926	0.797542	1.675	0.702058	0.450976	0.203853	0.461647	yes	T0	no
0404-029_BL	0.952106	1.13572	0.980518	1.60864	0.522625	0.793418	0.244895	0.493601	no	T0	no
0404-030_BL	1.02734	1.16892	0.770986	1.43078	0.504847	0.650592	0.274304	0.271653	no	T0	no
0404-031_BL	0.876063	0.740082	0.245175	0.539234	0.589361	0.361789	0.0908457	0.0857437	yes	T0	no
0404-032_BL	0.427959	0.621182	0.286047	0.692152	0.246867	0.313418	0.151581	0.248233	yes	T0	yes
0404-033_BL	0.88556	0.984959	0.339861	0.224568	0.4455	0.565642	0.258506	0.282776	no	T0	yes
0404-034_BL	0.836621	0.832034	0.366045	0.48696	0.506849	0.293752	0.0760381	0.101468	yes	T0	yes
0404-035_BL	0.895862	1.37552	0.798421	1.70133	0.473226	0.734269	0.209618	0.645561	yes	T0	yes
0404-036_BL	0.96958	1.45743	1.6342	2.07639	0.420115	1.00075	0.449031	0.302182	no	T0	yes
0404-037_BL	0.73352	1.19216	0.426975	0.63746	0.429887	0.552255	0.191784	0.263288	no	T0	no
0404-038_BL	0.600025	0.729577	0.282092	0.517662	0.359102	0.269178	0.079786	0.372884	yes	T0	yes
0404-039_BL	0.600381	0.780247	0.0476366	0.281525	0.312759	0.36678	0.079069	0.358858	no	T0	no
0404-040_BL	0.778724	1.60342	0.530109	1.33443	0.255211	1.38136	0.0564195	0.272898	no	T0	yes
0404-041_BL	0.874559	1.43783	0.287258	0.645238	0.333566	1.02262	0.0564715	0.274956	yes	T0	no
0404-042_BL	0.765696	1.39554	0.299556	0.578076	0.348889	0.739904	0.119157	0.263609	yes	T0	yes
0404-043_BL	0.648615	0.86886	0.304708	0.543667	0.275829	0.383594	0.0762892	0.0907607	yes	T0	no
0404-044_BL	0.941492	0.908652	0.257598	0.506978	0.599694	0.418026	0.255786	0.567069	yes	T0	no
0404-045_BL	0.702414	0.805518	0.633519	1.13617	0.305862	0.417783	0.170963	0.415606	yes	T0	no
0404-046_BL	0.691122	0.731492	0.365292	0.64994	0.3511	0.332187	0.106184	0.161038	yes	T0	yes
0404-047_BL	0.957264	1.12696	0.601086	1.19871	0.341874	0.805574	0.148315	0.163198	yes	T0	no
0404-048_BL	0.950916	1.17154	0.817195	1.21846	0.886985	0.855608	0.265659	0.574087	yes	T0	no
0404-049_BL	0.668701	0.923928	0.43138	0.880593	0.582633	0.380917	0.210736	0.482708	yes	T0	yes
0404-050_BL	0.860429	1.15951	0.409336	0.41889	0.483409	0.521883	0.319467	0.17603	yes	T0	no
0404-051_BL	0.847331	0.961092	0.127263	0.312278	0.350752	0.580224	0.0999102	0.0914049	yes	T0	no
0404-052_BL	0.878732	1.00623	0.735114	1.0824	0.447966	0.499586	0.345791	0.293784	yes	T0	yes
0404-053_BL	0.774208	0.989011	0.603465	0.428343	0.578367	0.42726	0.442607	0.296319	yes	T0	no
0404-054_BL	0.73957	0.993859	0.292805	0.459461	0.472979	0.498656	0.234939	0.337445	yes	T0	no
0404-055_BL	0.687537	0.719028	0.415109	0.451736	0.346306	0.297355	0.27897	0.363036	yes	T0	no
0404-056_BL	0.773091	1.17981	0.956213	1.10615	0.413227	0.715751	0.52271	0.541484	yes	T0	no
0404-057_BL	0.747626	0.897654	0.429504	0.198561	0.358767	0.35403	0.470154	0.22705	yes	T0	no
0404-058_BL	0.744179	1.07414	0.534706	0.88315	0.440318	0.553031	0.284961	0.186405	yes	T0	yes
0404-059_BL	0.546064	0.656086	0.472363	0.591909	0.262842	0.17023	0.427578	0.27628	yes	T0	no
0404-060_BL	0.824536	1.34228	1.05323	2.25542	0.448906	0.860281	0.287339	0.678741	yes	T0	no
0404-061_BL	0.758158	0.887624	0.457594	0.571839	0.289671	0.480322	0.409846	0.360161	yes	T0	no
0404-062_BL	0.604249	0.547327	0.316553	0.46401	0.255699	0.282305	0.246384	0.452215	yes	T0	no
0404-063_BL	0.890498	0.691805	0.536352	0.692849	0.465816	0.28785	0.378762	0.800289	yes	T0	no
0404-064_BL	0.740373	0.568051	0.397127	0.379123	0.36891	0.2428	0.398499	0.351516	yes	T0	no
0404-065_BL	0.873716	0.661176	0.678946	0.576648	0.418162	0.174682	0.579619	0.728433	no	T0	yes
0404-066_BL	0.97849	1.4877	0.916517	1.38387	0.529918	0.888873	0.485209	1.27115	yes	T0	yes
0404-067_BL	0.0284502	0.0518903	0.212995	0.319713	0.0171775	0.0192591	0.113553	0.228258	yes	T0	no
0404-068_BL	0.027305	0.0767559	0.500366	1.04254	0.0133882	0.0252665	0.457918	0.343385	yes	T0	no
0404-069_BL	0.0601557	0.100252	0.813038	1.33803	0.0153495	0.0224426	0.456983	0.715768	no	T0	no
0404-070_BL	0.359201	0.83007	0.185018	0.173898	0.0501476	0.0497771	0.149653	0.150227	no	T0	no
0404-071_BL	0.267359	0.329229	0.489533	0.688843	0.126628	0.0980433	0.301796	0.596154	yes	T0	no
0404-073_BL	0.181827	0.360222	0.435198	0.507828	0.0541683	0.0518155	0.320856	0.299709	yes	T0	no
0404-074_BL	0.210942	0.468966	0.359053	0.496801	0.12926	0.122609	0.233718	0.268133	yes	T0	yes
0404-076_BL	0.810715	0.935566	0.536933	0.695474	0.482672	0.467165	0.241998	0.42012	yes	T0	no
0404-077_BL	0.934661	1.33248	0.258312	0.358733	0.44642	1.02721	0.0918636	0.18349	no	T0	no
0404-078_BL	0.596799	0.73507	0.600676	0.858124	0.38001	0.192501	0.367585	1.09972	yes	T0	no
0404-079_BL	0.697706	0.670988	0.397027	0.687172	0.576524	0.38372	0.346405	0.571062	yes	T0	no
0404-080_BL	0.802398	0.932095	0.692481	1.1158	0.424521	0.565907	0.320516	0.532115	yes	T0	no
0404-081_BL	0.647973	0.898123	0.591981	0.46067	0.401559	0.341964	0.369583	0.773376	yes	T0	no
0404-082_BL	0.985673	1.35049	0.995474	1.43096	0.545826	0.828573	0.334933	0.329263	no	T0	yes
0404-083_BL	0.534649	0.756236	0.3279	0.355719	0.177841	0.320443	0.178575	0.279864	yes	T0	no
0404-084_BL	0.79457	0.921604	0.292889	0.390301	0.410947	0.341321	0.177213	0.197202	yes	T0	no
0404-085_BL	0.785696	1.16158	0.671006	0.874195	0.390743	0.470158	0.268518	0.588234	yes	T0	no
0404-086_BL	0.651163	0.777825	0.321443	0.554087	0.26374	0.34369	0.166518	0.245221	yes	T0	no
0404-087_BL	0.771041	0.967237	0.809215	1.5578	0.343946	0.515675	0.198974	1.5064	yes	T0	no
0404-088_BL	0.689749	0.94988	1.17942	1.68817	0.485073	0.417048	0.41198	0.436825	yes	T0	no
0404-089_BL	0.698282	1.31102	0.916202	1.23326	0.408929	0.661482	0.459076	0.673859	yes	T0	no
0404-090_BL	0.767179	0.70973	0.661879	0.968107	0.36151	0.317752	0.245832	1.01262	yes	T0	yes
0404-091_BL	0.860327	1.22453	0.311674	0.511227	0.822697	0.893195	0.183949	0.369095	yes	T0	no
0404-093_BL	0.232936	0.66155	0.532234	0.728462	0.167442	0.176302	0.251567	0.805347	yes	T0	no
0404-094_BL	0.871233	1.51096	0.533983	1.1458	0.563596	0.993922	0.252775	0.761745	yes	T0	no
0404-095_BL	0.90503	1.30832	0.458108	0.314983	0.411894	0.940778	0.386411	0.389723	yes	T0	no
0404-096_BL	0.669085	0.740751	0.63252	0.652889	0.434465	0.260145	0.403812	0.609665	yes	T0	no
0404-097_BL	0.90095	1.09508	0.599249	0.77581	0.551202	0.651763	0.188959	0.177134	yes	T0	no
0404-098_BL	0.899276	1.38527	0.464002	0.933528	0.580583	0.717433	0.184886	0.947662	yes	T0	no
0404-099_BL	0.908558	1.50341	0.507908	1.34218	0.499109	0.947866	0.188179	0.987647	no	T0	no
0404-100_BL	0.814386	0.917923	0.513254	0.565989	0.568337	0.582875	0.256587	0.465812	no	T0	no
0404-101_BL	0.828464	1.16415	0.627037	0.877733	0.601386	0.735098	0.222071	1.05069	yes	T0	no
0404-103_BL	0.828164	1.01431	0.291067	0.398078	0.506622	0.542578	0.126572	0.277045	yes	T0	no
0404-104_BL	0.87075	1.58505	1.018	2.19861	0.443601	0.974052	0.398126	0.668761	no	T0	no
0404-105_BL	0.64797	1.07317	0.353188	0.547903	0.499435	0.432627	0.215087	0.325196	yes	T0	no
0404-106_BL	0.82748	0.73041	0.28211	0.331574	0.44616	0.249058	0.16553	0.293107	no	T0	no
0404-107_BL	0.935387	1.32612	0.929207	1.30982	0.444342	0.607764	0.403908	0.467854	no	T0	no
0404-108_BL	0.908626	1.06602	0.503317	0.678506	0.435867	0.654344	0.272895	0.353908	no	T0	no
0404-110_BL	0.807598	1.26816	1.38826	1.77176	0.50407	0.751804	0.473258	0.315709	yes	T0	no
0404-111_BL	0.878036	1.15715	0.592685	0.774734	0.540901	0.564949	0.298271	0.300243	yes	T0	no
0404-112_BL	0.555221	0.742213	0.446462	0.605342	0.382654	0.328124	0.263769	0.743134	yes	T0	no
0404-113_BL	0.973673	1.61632	1.42985	1.69657	0.377433	1.08237	0.51489	0.580892	yes	T0	no
0404-114_BL	0.8216	1.0829	0.606778	1.02601	0.695055	0.534225	0.386499	0.68854	yes	T0	no
0404-115_BL	0.879054	1.29031	1.31401	2.14033	0.647538	0.600875	0.676127	0.705176	yes	T0	no
0404-116_BL	0.995311	1.36161	0.327241	0.797698	0.710826	0.708325	0.176863	0.804107	yes	T0	no
0404-117_BL	0.760723	1.24893	0.783227	1.87726	0.446241	0.610702	0.320185	0.879294	yes	T0	no
0404-118_BL	0.710273	0.967697	0.347849	0.920306	0.412733	0.503999	0.19626	0.452527	yes	T0	no
0404-119_BL	1.23222	0.851571	0.502592	0.888382	0.973148	0.540226	0.326488	0.591135	yes	T0	no
0404-120_BL	0.568561	0.845678	0.204066	0.453953	0.40686	0.353365	0.123066	0.375498	yes	T0	no
0404-121_BL	0.914212	1.35988	0.680953	0.583987	0.645231	0.891297	0.33741	0.740583	yes	T0	no
0404-123_BL	0.919803	1.07335	0.458084	0.763613	0.52101	0.497619	0.218956	0.58101	yes	T0	yes
0404-124_BL	0.883856	0.940777	0.172143	0.257174	0.548695	0.460888	0.131058	0.293839	yes	T0	yes
0404-125_BL	0.817493	1.19568	0.537125	0.868561	0.727729	0.699008	0.305004	0.582356	yes	T0	no
0404-126_BL	0.527135	0.736451	0.329089	0.401371	0.252559	0.322163	0.259935	0.486162	yes	T0	yes
0404-128_BL	0.860081	1.22042	0.444379	0.475407	0.45453	0.728562	0.396767	0.473267	yes	T0	no
0404-129_BL	0.826357	0.860903	0.252711	0.206483	0.45582	0.400522	0.183089	0.426087	yes	T0	no
0404-130_BL	0.825358	1.04975	0.536858	1.23204	0.615981	0.495285	0.187531	0.330865	yes	T0	no
0404-131_BL	0.901936	1.50325	0.674418	1.05448	0.244617	1.25941	0.281084	0.43497	yes	T0	no
0404-132_BL	0.927231	1.2068	0.561752	0.602672	0.751107	0.637984	0.252832	0.225179	no	T0	yes
0404-134_BL	0.860412	1.25482	0.76662	1.13783	0.588417	0.454904	0.215624	0.258015	yes	T0	no
0404-135_BL	0.855007	1.25055	0.476831	0.673088	0.74793	1.15377	0.29532	0.543981	yes	T0	no
0404-136_BL	0.849798	1.33334	0.376062	0.600447	0.551271	0.768716	0.129528	0.191177	yes	T0	no
0404-137_BL	0.687586	1.14748	0.620073	0.66238	0.523002	0.540339	0.316509	0.48163	yes	T0	yes
0404-138_BL	1.06681	1.62634	0.370349	0.272178	0.330539	1.45767	0.10566	0.444914	yes	T0	no
0404-139_BL	0.837586	0.913751	0.268415	0.367788	0.487446	0.283706	0.234931	0.15599	yes	T0	no
0404-140_BL	0.658531	0.6865	0.132081	0.171059	0.373033	0.277657	0.128932	0.10038	yes	T0	no
0404-158_BL	0.891674	1.35319	0.913466	1.14778	0.550839	0.752564	0.297782	0.785398	yes	T0	no
0404-167_BL	0.881978	1.06994	0.554185	0.663703	0.536044	0.703593	0.208605	0.328349	yes	T0	no
0404-182_BL	0.702736	0.864035	0.652976	0.292462	0.501714	0.647179	0.403836	0.807622	yes	T0	no
0404-187_BL	1.05175	1.35243	1.54935	1.6212	0.628298	1.0057	0.505373	0.263705	yes	T0	no
0404-188_BL	0.845861	0.825743	0.859714	0.800423	0.589918	0.420914	0.421657	0.868229	yes	T0	no
0404-189_BL	0.92794	0.986104	0.770082	0.499082	0.537797	0.76396	0.442981	0.991214	yes	T0	no
0404-190_BL	0.943214	1.56917	0.447149	1.65933	0.459163	1.14517	0.200317	0.522059	yes	T0	no
0404-191_BL	0.840663	1.32924	0.726614	1.31767	0.480062	0.992865	0.378915	0.420023	yes	T0	no
0404-192_BL	0.906754	0.899738	0.293083	0.267745	0.515582	0.432041	0.163369	0.280736	no	T0	yes
0404-193_BL	0.950681	1.43506	0.609381	0.702332	0.47959	0.934987	0.348567	0.441926	no	T0	no
0404-194_BL	0.84465	1.15281	0.902017	1.53345	0.521843	0.528287	0.292417	0.663381	no	T0	no
0404-195_BL	0.832761	1.0118	0.864444	1.29967	0.716212	0.413461	0.484892	0.745319	no	T0	no
0404-196_BL	0.834508	1.40668	0.785263	0.879855	0.545615	0.802856	0.525518	0.594212	yes	T0	no
0404-197_BL	0.767106	1.10532	0.536645	0.991368	0.472107	0.565045	0.240065	1.03656	no	T0	no
0404-198_BL	0.669933	0.770066	0.417083	0.84435	0.439232	0.269673	0.217392	0.171804	yes	T0	no
0404-199_BL	0.764146	1.30711	0.286775	0.662503	0.315001	0.978682	0.356999	0.60769	yes	T0	no
0404-200_BL	0.706641	0.82884	0.290963	0.269747	0.45596	0.228196	0.269747	0.27902	yes	T0	no
0404-202_BL	0.805999	0.888168	2.84102	3.85624	0.432059	0.50049	1.20201	0.72636	yes	T0	no
0404-227_BL	0.839857	0.837159	0.324116	0.515403	0.435273	0.507265	0.180082	0.385713	yes	T0	no
0404-228_BL	0.649977	0.687305	0.523321	1.13846	0.354356	0.531823	0.164596	1.0249	yes	T0	no
0404-229_BL	0.737019	0.732024	0.546664	0.481169	0.380583	0.318443	0.400101	0.458852	yes	T0	yes
0404-230_BL	0.895315	0.7245	0.570582	0.759436	0.425127	0.360421	0.588663	0.397867	no	T0	yes
0404-231_BL	0.778626	1.39638	0.463173	0.822759	0.5663	0.899322	0.169853	0.455325	yes	T0	no
0404-232_BL	0.869364	1.18391	0.733955	0.708485	0.473614	0.610785	0.414219	0.675256	yes	T0	no
0404-233_BL	0.89411	1.54523	0.378029	0.693	0.60165	0.928628	0.144531	0.449867	yes	T0	yes
0404-234_BL	0.557608	0.950709	0.375953	0.540651	0.534406	0.339256	0.377528	0.281221	no	T0	no
0404-141_BL	0.973664	1.35016	0.477183	0.711665	0.583159	0.551997	0.25804	0.273517	no	T0	no
0404-142_BL	0.795703	1.644	0.426202	0.684802	0.186002	1.29166	0.399132	0.885424	yes	T0	no
0404-143_BL	0.849987	1.52585	0.971805	3.0418	0.329047	0.936028	0.444782	0.945712	yes	T0	yes
0404-144_BL	0.892361	1.3563	0.500032	0.51095	0.567171	0.73094	0.265751	0.337453	yes	T0	no
0404-145_BL	0.434211	0.813923	0.133589	1.06561	0.386238	0.228258	0.679998	0.142694	yes	T0	no
0404-146_BL	0.862461	1.02198	0.636987	1.29577	0.403789	0.339687	0.221954	0.200108	yes	T0	yes
0404-147_BL	0.618578	0.921957	0.612552	0.862573	0.282416	0.181035	0.366698	0.396908	yes	T0	no
0404-148_BL	0.633787	1.01163	0.535429	0.520255	0.246397	0.409711	0.531636	0.54121	yes	T0	no
0404-149_BL	0.802138	0.86848	0.336111	0.266143	0.419427	0.492737	0.452063	0.455027	yes	T0	yes
0404-150_BL	0.677538	0.97379	0.226526	0.307583	0.326735	0.234916	0.192873	0.240398	yes	T0	yes
0404-151_BL	0.74477	0.862465	0.199493	0.541527	0.392481	0.29912	0.193732	0.412153	yes	T0	no
0404-152_BL	1.032	1.47514	0.626812	0.843055	0.529481	0.667941	0.516864	0.627056	no	T0	yes
0404-153_BL	0.678787	0.98763	0.721183	1.34656	0.428297	0.326085	0.412443	0.509916	yes	T0	yes
0404-155_BL	0.733777	1.20993	0.367631	0.629141	0.452756	0.479881	0.238569	0.39674	yes	T0	no
0404-156_BL	0.779664	1.27138	1.08963	1.80713	0.416546	0.54817	0.392667	0.37125	yes	T0	no
0404-157_BL	0.842869	0.890383	0.5851	0.834976	0.453687	0.378416	0.270415	0.669913	yes	T0	no
0404-159_BL	0.508285	0.698658	0.0887633	0.0887257	0.23001	0.291818	0.070011	0.0963983	yes	T0	yes
0404-160_BL	0.61904	1.0139	0.492926	0.53236	0.312563	0.330174	0.287257	0.53236	yes	T0	no
0404-161_BL	0.656159	0.921133	0.22088	0.238803	0.323705	0.254876	0.138445	0.342302	yes	T0	no
0404-162_BL	0.978843	1.65876	1.08864	4.39865	0.455982	1.10588	0.352972	0.365729	yes	T0	yes
0404-163_BL	0.722964	0.967315	0.147419	0.767494	0.297239	0.441817	0.194506	0.450503	yes	T0	no
0404-164_BL	0.766414	1.16125	0.324888	0.456778	0.390513	0.394941	0.21586	0.250554	yes	T0	yes
0404-165_BL	0.966606	1.19486	0.823957	1.68915	0.443037	0.747943	0.381079	1.09053	yes	T0	no
0404-166_BL	0.992927	1.19676	1.09695	2.24072	0.570466	0.394181	0.328897	0.334534	yes	T0	no
0404-168_BL	0.810006	0.834804	0.736934	1.24406	0.50786	0.315229	0.279071	0.681934	yes	T0	no
0404-169_BL	0.526039	0.655767	0.253959	0.411762	0.281286	0.234001	0.197672	0.474916	yes	T0	no
0404-170_BL	0.596006	1.24989	0.248587	0.381166	0.448404	0.361703	0.266865	0.30066	yes	T0	no
0404-171_BL	0.683601	1.05864	0.853811	1.34626	0.463445	0.317216	0.186038	0.158666	yes	T0	no
0404-172_BL	0.734812	1.03454	0.980364	1.48073	0.353984	0.495441	0.178665	0.335088	yes	T0	no
0404-173_BL	0.741949	1.08288	0.38542	0.391078	0.2955	0.581974	0.258302	0.329729	no	T0	yes
0404-174_BL	0.436458	0.724289	0.406979	0.46884	0.212248	0.283786	0.346204	0.475804	no	T0	yes
0404-175_BL	0.848202	1.07166	1.05737	1.47282	0.516535	0.393	0.411545	0.501004	no	T0	no
0404-176_BL	0.493354	1.09798	0.286308	0.523696	0.162535	0.439106	0.195283	0.213796	yes	T0	yes
0404-177_BL	0.496825	0.860566	0.506955	0.627357	0.223816	0.750619	0.520685	0.571205	no	T0	yes
0404-178_BL	0.74758	1.244	0.486495	0.974776	0.240908	0.767722	0.20216	0.378368	yes	T0	no
0404-179_BL	0.720105	1.14863	0.593445	1.45398	0.407518	0.477831	0.154637	0.302827	yes	T0	yes
0404-180_BL	0.892521	1.40182	1.17036	1.9476	0.382808	0.609871	0.270907	0.65042	yes	T0	no
0404-181_BL	0.760547	0.919056	1.84963	3.2867	0.41883	0.3844	0.24401	0.31759	yes	T0	no
0404-183_BL	0.627045	0.73017	0.178489	0.136754	0.306782	0.258592	0.089617	0.096169	yes	T0	yes
0404-184_BL	0.576073	1.04317	0.40631	0.432414	0.267963	0.434589	0.330269	0.3716	yes	T0	no
0404-185_BL	0.983488	1.18732	0.647027	2.49507	0.59068	0.389191	0.387047	0.442516	yes	T0	no
0404-186_BL	0.810309	1.15366	0.485897	0.695431	0.479557	0.331663	0.275667	0.261048	yes	T0	no
0404-203_BL	0.383117	0.904936	0.427552	0.574464	0.152147	0.163066	0.254899	0.507391	yes	T0	yes
0404-204_BL	0.676295	1.39518	0.262638	0.447344	0.33623	0.408022	0.170899	0.31086	yes	T0	yes
0404-205_BL	0.793456	0.898093	0.411079	0.453518	0.392235	0.352133	0.183601	0.334354	yes	T0	no
0404-206_BL	0.914153	1.0939	0.745246	1.11224	0.535434	0.40505	0.29641	0.478571	yes	T0	no
0404-207_BL	0.669776	1.02281	0.424592	0.606189	0.356277	0.299821	0.249696	0.40182	yes	T0	yes
0404-208_BL	0.732465	0.974029	0.417608	0.713168	0.392392	0.348525	0.124253	0.152763	no	T0	no
0404-209_BL	0.678079	0.877065	0.757078	0.91769	0.410617	0.22423	0.294234	0.280905	yes	T0	no
0404-210_BL	0.539042	1.06366	0.318687	0.409139	0.256698	0.173808	0.252425	0.261804	yes	T0	no
0404-211_BL	0.964981	0.976507	0.417756	1.04597	0.544724	0.374354	0.390064	0.462854	yes	T0	yes
0404-212_BL	0.484807	0.801689	0.200729	0.358257	0.222003	0.299989	0.165165	0.229347	no	T0	yes
0404-213_BL	0.524426	0.702876	0.276001	0.51481	0.256862	0.22838	0.304873	0.544906	yes	T0	no
0404-214_BL	0.656169	0.977925	0.450397	0.810451	0.312816	0.203853	0.168238	0.329865	yes	T0	no
0404-215_BL	0.750196	0.976677	0.595043	0.816158	0.232371	0.396581	0.299258	0.460657	yes	T0	no
0404-216_BL	0.836897	0.764519	0.195759	0.275528	0.384672	0.325557	0.1037	0.110276	yes	T0	yes
0404-217_BL	0.760958	0.785887	0.560717	0.887442	0.297672	0.37362	0.327534	0.313876	yes	T0	no
0404-218_BL	0.5881	1.86883	0.627252	1.10728	0.394318	0.0108252	0.347339	0.477038	yes	T0	yes
0404-219_BL	1.03768	1.60552	0.906597	1.53333	0.57286	1.11718	0.347738	0.554439	yes	T0	yes
0404-220_BL	0.744497	1.03817	3.94297	0.793667	0.725878	0.310494	1.29904	0.811461	yes	T0	no
0404-221_BL	0.955266	1.49187	1.33265	2.43958	0.569053	1.17932	0.323583	0.57062	yes	T0	no
0404-222_BL	0.598727	0.896533	0.169061	0.241249	0.530556	0.357415	0.100503	0.172449	yes	T0	no
0404-223_BL	0.610404	0.895581	0.65842	0.905048	0.434291	0.327019	0.310518	0.507765	yes	T0	no
0404-224_BL	0.758466	1.44083	0.251335	0.46697	0.481597	0.664745	0.129595	0.257444	no	T0	no
0404-225_BL	0.727135	0.968566	0.805305	0.970185	0.464626	0.522348	0.448645	0.493481	no	T0	no
0404-226_BL	0.841625	1.30389	0.347641	0.494993	0.53787	0.669032	0.318307	0.260185	yes	T0	no
0404-359_BL	0.883479	1.374	0.864948	1.66185	0.763221	0.603163	0.267398	0.262987	no	T0	no
0404-360_BL	0.810388	0.822865	0.435775	0.566971	0.538844	0.42004	0.236199	0.391811	no	T0	no
0404-361_BL	0.906082	1.02547	0.276709	0.391272	0.738666	0.456709	0.136776	0.224389	no	T0	yes
0404-301_BL	0.737512	1.13042	0.661102	0.861704	0.609406	0.581845	0.344959	0.439118	no	T0	no
0404-302_BL	0.825089	1.24642	0.936997	1.93904	0.505503	0.836729	0.172453	0.466683	no	T0	yes
0404-305_BL	0.897778	1.41553	0.799664	1.43886	0.487046	0.902869	0.183665	0.204055	no	T0	no
0404-306_BL	0.956241	1.42745	0.635999	0.88627	0.676317	1.0166	0.288973	0.521327	no	T0	no
0404-307_BL	0.797882	0.98763	0.540004	1.0218	0.50668	0.481829	0.319459	0.900243	no	T0	yes
0404-308_BL	0.906432	1.09716	0.610535	1.70748	0.528969	0.570188	0.157415	0.209414	no	T0	yes
0404-309_BL	0.750047	1.17843	0.778371	1.15124	0.4501	0.666252	0.347457	0.499676	no	T0	no
0404-311_BL	0.329509	0.527008	0.428905	0.608089	0.130701	0.0899575	0.241899	0.28935	no	T0	no
0404-312_BL	0.725583	0.995309	0.687832	0.727514	0.326469	0.508801	0.473619	0.450226	no	T0	no
0404-313_BL	0.956936	1.32499	0.528488	0.906081	0.567671	0.604831	0.257691	0.317731	no	T0	no
0404-314_BL	0.729274	0.96375	0.792955	1.36248	0.484752	0.477315	0.248814	0.305821	no	T0	no
0404-315_BL	0.95705	1.2424	0.509705	0.888497	0.609521	0.630789	0.150032	0.217963	no	T0	no
0404-316_BL	0.690917	1.01693	0.480009	0.704646	0.351865	0.526925	0.214241	0.580049	no	T0	yes
0404-317_BL	0.688999	0.844411	0.718997	0.85967	0.424185	0.437742	0.491315	0.570856	no	T0	yes
0404-337_BL	0.717691	0.990584	0.255089	0.416275	0.437957	0.538792	0.129885	0.234734	no	T0	no
0404-338_BL	0.100465	0.163113	0.575322	1.17309	0.0450642	0.0369897	0.358924	0.654981	no	T0	no
0404-340_BL	0.335906	0.603321	0.486145	0.375199	0.178126	0.272137	0.51842	0.530859	no	T0	no
0404-341_BL	0.750855	1.15322	1.06522	1.82016	0.435281	0.451105	0.293798	0.628006	no	T0	no
0404-342_BL	0.538685	0.823171	0.387126	0.549618	0.330703	0.49572	0.251617	0.290072	no	T0	no
0404-343_BL	0.703475	1.14413	0.799106	1.28226	0.491933	0.532591	0.252039	0.582026	no	T0	yes
0404-345_BL	0.71973	1.06268	0.312191	0.757867	0.486058	0.477371	0.247091	0.544086	no	T0	no
0404-346_BL	0.712044	0.944103	0.137768	0.251427	0.422052	0.403945	0.0744603	0.300219	no	T0	no
0404-348_BL	0.842685	1.50626	0.647189	0.541025	0.484178	0.807428	0.331219	0.564585	no	T0	no
0404-349_BL	0.637133	0.910192	0.608037	0.858389	0.408221	0.348046	0.210346	0.683031	no	T0	no
0404-351_BL	0.901282	0.631768	0.461398	0.627271	0.47977	0.394937	0.340406	0.274486	no	T0	no
0404-352_BL	0.770726	0.946271	0.285939	0.298322	0.446124	0.539223	0.130023	0.203867	no	T0	no
0404-353_BL	1.0931	1.57428	1.88705	2.64149	0.546549	1.11972	0.501943	0.848026	no	T0	no
0404-354_BL	0.839466	1.08341	0.68708	0.867515	0.493779	0.466625	0.311014	0.560775	yes	T0	no
0404-355_BL	0.98706	1.26765	0.719765	0.994515	0.835767	1.06163	0.273024	0.404069	no	T0	no
0404-356_BL	0.550675	1.39848	0.159895	0.276835	0.0540542	1.16782	0.0606906	0.283324	no	T0	yes
0404-358_BL	0.758405	0.732291	0.756111	1.38324	0.389338	0.224181	0.408883	0.562576	yes	T0	no
0404-235_BL	0.641368	1.12516	0.108504	0.162939	0.470351	0.547434	0.0901295	0.146565	no	T0	no
0404-237_BL	0.827562	1.35753	0.396739	0.852531	0.416662	0.793455	0.199122	0.810129	no	T0	no
0404-238_BL	0.923083	1.52091	0.674061	0.726628	0.606676	1.05097	0.318404	0.77271	no	T0	no
0404-239_BL	0.733163	1.02527	0.822768	1.23093	0.444353	0.472753	0.173655	0.58749	no	T0	no
0404-240_BL	0.863733	1.0929	0.675071	0.986589	0.452452	0.575515	0.262202	0.845054	no	T0	yes
0404-241_BL	0.751595	1.21129	0.494422	0.615015	0.379694	0.664226	0.321314	0.756175	no	T0	yes
0404-243_BL	0.792752	1.32064	0.688126	0.912827	0.270079	0.863735	0.249584	0.506684	no	T0	no
0404-279_BL	0.752027	1.26632	0.58012	0.976555	0.505695	0.930406	0.161735	0.433019	no	T0	yes
0404-280_BL	0.592332	0.859131	0.411653	0.506289	0.348274	0.443394	0.172047	0.592681	no	T0	no
0404-281_BL	0.878729	1.22978	0.441188	0.482512	0.468607	0.833688	0.179428	0.378436	no	T0	no
0404-282_BL	0.552254	0.660872	0.340829	0.296882	0.334247	0.273984	0.190478	0.370725	no	T0	no
0404-283_BL	0.339295	0.68301	1.01113	1.35731	0.191586	0.354168	0.25464	0.748161	no	T0	no
0404-284_BL	0.680445	0.899095	0.650386	0.507223	0.353599	0.429657	0.366203	1.04806	no	T0	no
0404-285_BL	0.835918	1.37541	0.278114	0.670674	0.588028	0.851669	0.26981	0.720801	no	T0	no
0404-286_BL	0.71885	1.1195	0.0854237	0.394588	0.499416	0.559971	0.150324	0.409968	no	T0	no
0404-287_BL	0.96454	1.46929	0.461011	1.52866	0.5745	1.18089	0.436702	0.668404	no	T0	no
0404-303_BL	0.821124	1.13032	0.443983	0.740727	0.48698	0.588862	0.156475	0.303452	no	T0	no
0404-304_BL	0.72853	1.26322	1.10533	1.34126	0.462629	0.659174	0.529661	0.644631	no	T0	no
0404-318_BL	0.375152	0.782041	0.268582	0.37064	0.256375	0.373483	0.18482	0.254455	yes	T0	no
0404-319_BL	0.699073	0.962104	0.204477	0.281072	0.756454	0.548166	0.1103	0.10629	no	T0	yes
0404-320_BL	0.745364	0.996921	0.523151	0.43883	0.362479	0.435222	0.305838	0.506503	no	T0	no
0404-321_BL	0.681143	1.17514	0.957628	1.44692	0.297885	0.631119	0.158166	1.2754	no	T0	no
0404-322_BL	0.897954	1.42313	0.512772	1.17198	0.404105	0.843937	0.258392	1.11658	no	T0	no
0404-323_BL	0.950515	1.413	0.933215	1.43704	0.492339	0.930911	0.33653	0.580445	no	T0	yes
0404-324_BL	1.01073	1.35415	0.339358	0.838679	0.541933	0.854571	0.0611752	0.627494	no	T0	no
0404-325_BL	0.827511	1.2467	0.536206	1.24926	0.34874	0.833648	0.242479	0.674592	no	T0	yes
0404-326_BL	0.773199	1.041	0.294112	0.541452	0.432494	0.56473	0.157043	0.335664	no	T0	yes
0404-327_BL	0.803461	0.830087	0.547255	0.60261	0.558163	0.341784	0.223934	0.416028	no	T0	yes
0404-328_BL	0.734546	0.943103	0.453848	0.615025	0.398506	0.524386	0.271926	0.371664	no	T0	yes
0404-329_BL	0.717555	0.927517	0.884987	0.884987	0.525464	0.325823	0.884987	0.884987	no	T0	yes
0404-330_BL	0.887392	1.47322	0.466229	0.592072	0.56757	1.07069	0.299682	0.417271	no	T0	no
0404-331_BL	0.980651	1.35407	0.674227	1.4818	0.456861	1.1606	0.236132	0.551603	no	T0	no
0404-332_BL	0.927668	1.29305	0.682024	1.65966	0.58735	0.989531	0.224315	0.848883	no	T0	no
0404-333_BL	0.962131	1.29256	0.881617	1.273	0.576758	0.932911	0.476032	0.689054	no	T0	no
0404-335_BL	0.79251	1.02536	0.69456	0.915537	0.562134	0.453601	0.492801	0.462402	no	T0	no
0404-336_BL	0.898809	1.1622	1.61889	2.35295	0.608081	0.622585	0.617117	0.500111	no	T0	no
0404-339_BL	0.672825	1.05863	0.35192	0.622149	0.220646	0.72486	0.168919	0.342084	no	T0	no
0404-350_BL	0.746337	0.910584	0.563551	0.951882	0.258087	0.551283	0.167641	1.01344	no	T0	yes
0404-362_BL	0.477912	0.703402	0.76714	0.780921	0.230149	0.288558	0.62244	0.933468	no	T0	yes
0404-363_BL	0.795197	0.95519	0.852103	1.34333	0.388335	0.42774	0.379294	0.463944	no	T0	no
0404-364_BL	0.914928	1.63801	0.425057	0.632321	0.269368	1.17772	0.257666	0.377222	no	T0	yes
0404-365_BL	0.745519	0.964381	0.348337	0.625164	0.330112	0.426333	0.306751	1.30015	no	T0	no
0404-244_BL	0.792594	0.95271	0.400751	0.866582	0.408163	0.319819	0.217844	0.467315	no	T0	yes
0404-245_BL	0.551799	0.777112	0.573593	0.495363	0.304826	0.439147	0.697775	0.555677	no	T0	no
0404-246_BL	0.869297	1.05537	0.624277	0.66063	0.442139	0.584696	0.449105	0.450117	no	T0	no
0404-247_BL	0.727496	0.920408	0.238903	0.421118	0.318359	0.468496	0.167704	0.381301	no	T0	no
0404-248_BL	0.713845	0.856125	0.553206	1.56367	0.509419	0.270024	0.337201	0.2355	no	T0	yes
0404-249_BL	0.76114	0.846521	1.08296	2.10853	0.401523	0.310242	0.661984	0.596365	no	T0	no
0404-250_BL	0.878822	1.21984	0.469963	1.18555	0.372086	0.588089	0.238973	0.278714	no	T0	no
0404-251_BL	0.439007	0.510852	0.486536	0.459253	0.177578	0.175185	0.437655	0.450033	no	T0	no
0404-252_BL	0.718393	1.19891	0.722286	1.27719	0.277328	0.399229	0.558339	0.617255	no	T0	no
0404-253_BL	1.04334	1.27159	1.309	2.28167	0.62865	0.5412	0.477314	0.477142	no	T0	no
0404-254_BL	0.647393	0.772392	0.624036	1.08657	0.392449	0.241671	0.426566	0.449715	no	T0	yes
0404-255_BL	0.905088	0.916222	0.537958	1.28002	0.400901	0.505521	0.187786	1.071	no	T0	no
0404-256_BL	0.36935	0.498916	0.276736	0.452499	0.179996	0.246727	0.205788	0.53944	no	T0	yes
0404-257_BL	0.679942	0.968768	0.61023	0.433035	0.34341	0.548729	0.509576	0.51224	no	T0	no
0404-258_BL	0.87779	1.16964	0.47747	0.601017	0.462305	0.469735	0.33182	0.415933	no	T0	no
0404-261_BL	0.0524058	0.085755	0.255631	0.35293	0.0480153	0.0503507	0.241036	0.217522	no	T0	yes
0404-262_BL	0.0359408	0.0804879	0.162658	0.27227	0.0289483	0.0336589	0.101075	0.112979	no	T0	yes
0404-263_BL	0.0524063	0.113389	0.159426	0.251233	0.0311396	0.0576669	0.113653	0.303205	no	T0	no
0404-264_BL	0.0740915	0.375966	0.391758	0.585651	0.0319931	0.0461778	0.21948	0.395917	no	T0	no
0404-265_BL	0.222956	0.301356	0.18714	0.324175	0.0717676	0.0794867	0.16903	0.189203	no	T0	yes
0404-266_BL	0.09217	0.284667	0.39042	0.408096	0.0377752	0.0549031	0.407056	0.442927	no	T0	no
0404-267_BL	0.0847566	0.167059	0.331681	0.564772	0.0508131	0.056777	0.215626	0.405896	no	T0	no
0404-268_BL	0.681527	0.988884	0.454149	1.19778	0.273365	0.395768	0.222375	0.249694	no	T0	no
0404-269_BL	0.666854	1.06937	0.568038	1.58675	0.538118	0.387861	0.219544	1.21665	no	T0	no
0404-270_BL	0.700851	0.914736	0.388529	0.464712	0.0828982	0.546691	0.190802	0.362154	no	T0	no
0404-271_BL	0.857783	0.815721	0.414689	0.780893	0.265884	0.540988	0.108569	0.401302	no	T0	no
0404-272_BL	0.895449	0.987748	1.40938	2.53757	0.498809	0.483186	0.340274	0.608876	no	T0	no
0404-273_BL	0.879462	1.59405	0.872091	1.96692	0.534116	1.16267	0.492051	0.97867	no	T0	no
0404-274_BL	0.869683	1.68121	0.0487676	0.122731	0.107036	1.28788	0.0228255	0.0668743	no	T0	no
0404-275_BL	0.930317	0.968276	2.06345	0.573645	0.389012	0.18452	1.96461	0.152606	no	T0	no
0404-276_BL	0.92352	1.30873	1.49834	1.55371	0.603239	0.63576	0.702727	0.471078	no	T0	no
0404-277_BL	0.498311	0.708629	0.254493	1.27247	0.318197	0.483593	0.217601	0.348756	no	T0	no
0404-278_BL	0.829573	1.53995	2.04188	1.05137	0.360581	1.04364	0.798315	0.725798	no	T0	yes
0404-289_BL	0.820724	1.10244	1.20861	1.77038	0.467278	0.773437	0.625455	0.480893	no	T0	no
0404-288_BL	0.866773	0.97242	0.451411	0.531183	0.504829	0.731764	0.204197	0.30094	no	T0	yes
0404-291_BL	0.894175	1.57515	0.219588	0.428124	0.384706	0.952192	0.188211	0.331528	no	T0	no
0404-292_BL	0.97404	1.77297	0.882063	1.26368	0.360929	1.33058	0.340943	0.805078	no	T0	no
0404-293_BL	0.965503	1.51599	1.92339	1.27265	0.506994	0.769073	0.879322	0.607265	no	T0	yes
0404-294_BL	0.876462	1.12925	0.128173	0.0686232	0.592288	0.607062	0.0860653	0.0647105	no	T0	yes
0404-295_BL	0.652696	0.805123	0.203412	0.215242	0.420708	0.648902	0.142723	0.393838	no	T0	yes
0404-296_BL	0.824188	1.23217	0.265752	0.456468	0.42663	0.729974	0.114117	0.544531	no	T0	no
0404-297_BL	0.817727	1.22549	1.71041	2.60533	0.582352	0.566294	0.558828	0.681105	no	T0	no
0404-298_BL	0.946718	1.24155	0.40611	0.407785	0.592771	0.711292	0.202217	0.131787	no	T0	no
0404-299_BL	0.689479	1.15229	0.526583	0.75422	0.310975	0.943909	0.17922	0.643215	no	T0	no
0404-300_BL	0.208208	0.165286	0.33257	0.222154	0.0859829	0.101031	0.173219	0.211456	no	T0	no
0101-001_BL	0.764278	1.0023	0.58169	0.456326	0.239365	0.215586	0.293352	0.311937	yes	T0	no
0101-002_BL	0.494851	0.696761	0.371954	0.559616	0.169362	0.184065	0.231467	0.307456	yes	T0	no
0101-003_BL	0.71388	0.713079	0.726794	0.341983	0.371267	0.259524	0.28226	0.570761	yes	T0	yes
0101-004_BL	0.867065	1.12317	0.432695	0.468446	0.461375	0.510506	0.22584	0.163333	no	T0	no
0101-005_BL	0.71266	0.918265	0.475365	0.322451	0.402043	0.215934	0.316799	0.427142	no	T0	no
0101-006_BL	0.816956	1.31635	0.995986	0.365128	0.239548	0.753709	0.605191	0.540289	no	T0	yes
0101-007_BL	0.983377	1.17652	1.6169	1.21455	0.309593	0.335175	0.553357	0.390459	no	T0	no
0101-008_BL	1.37419	1.5308	1.00011	1.07967	0.450301	0.479889	0.468797	0.765204	no	T0	no
0101-009_BL	0.405688	0.828282	0.411662	0.29833	0.160459	0.300546	0.351782	0.376484	no	T0	no
0101-010_BL	0.183397	0.477616	0.113384	0.0468708	0.0649605	0.187276	0.0517554	0.0663051	yes	T0	no
0101-011_BL	0.725821	1.60115	0.939362	0.702958	0.171223	0.215624	0.422936	0.337436	no	T0	yes
0101-012_BL	0.608146	1.43537	0.253398	0.50303	0.212594	0.180873	0.110529	0.133713	yes	T0	no
0101-013_BL	0.56179	0.776127	0.634154	0.240613	0.150312	0.105057	0.330386	0.353439	yes	T0	no
0101-014_BL	0.358781	0.564866	0.351128	0.116557	0.0671104	0.193519	0.21903	0.260796	no	T0	no
0101-015_BL	0.833258	1.58459	1.01284	0.979148	0.196396	0.307738	0.479927	0.485618	no	T0	no
0101-016_BL	0.285331	0.55078	0.4206	0.608627	0.102463	0.174075	0.422586	0.567764	no	T0	yes
0101-017_BL	0.254138	0.555228	0.644913	0.324713	0.113714	0.123997	0.352267	0.775658	no	T0	no
0101-018_BL	0.841468	1.17139	1.13802	0.876703	0.3814	0.327701	0.483652	0.542977	no	T0	no
0101-019_BL	0.75593	0.818299	0.625506	0.657487	0.363752	0.216056	0.261871	0.219845	no	T0	no
0101-020_BL	1.22426	0.775755	0.535396	0.482332	0.614601	0.274956	0.258502	0.456826	no	T0	no
0101-021_BL	0.614862	0.638362	0.670961	0.823937	0.340842	0.251444	0.405218	0.609045	no	T0	no
0101-022_BL	0.481951	0.862827	0.503012	0.50005	0.154494	0.152431	0.278998	0.456512	no	T0	no
0101-023_BL	1.0526	0.970745	0.693433	1.01915	0.566454	0.323696	0.419398	0.651081	no	T0	no
0101-024_BL	0.328212	0.342993	0.213193	0.317348	0.19352	0.160351	0.306159	0.380411	no	T0	yes
0101-025_BL	0.505177	0.9785	0.345561	0.272734	0.115197	0.125779	0.275998	0.264458	no	T0	no
0101-026_BL	1.01605	1.45509	1.12746	1.20885	0.312116	0.464713	0.210607	0.728045	no	T0	no
0101-027_BL	0.528994	1.32739	0.738844	0.5341	0.234265	0.147698	0.277915	0.193171	no	T0	yes
0101-028_BL	0.689066	0.885212	1.11955	1.01496	0.27456	0.16075	0.438786	0.293712	no	T0	no
0101-029_BL	0.817137	1.40716	0.818989	1.45654	0.249614	0.64026	0.223165	0.600188	no	T0	no
0101-030_BL	0.370425	0.705751	0.458088	0.792043	0.127541	0.100209	0.256162	0.28658	no	T0	no
0101-031_BL	0.690003	1.55559	0.344954	0.353958	0.271755	0.203606	0.178587	0.221822	no	T0	no
0101-032_BL	0.28237	0.159353	0.745009	0.313044	0.235363	0.140897	0.486979	0.39856	no	T0	yes
0101-033_BL	0.644324	0.622901	0.512093	1.77694	0.332494	0.155955	0.353946	0.395557	no	T0	no
0101-034_BL	0.366293	0.324468	0.498849	0.379131	0.153109	0.141016	0.22771	0.338356	no	T0	no
0101-035_BL	0.109296	0.308319	0.123689	0.267993	0.0662086	0.0566543	0.151261	0.556858	no	T0	no
0101-036_BL	0.945415	0.770404	0.70679	0.452616	0.481999	0.316706	0.304095	0.440585	no	T0	no
0101-037_BL	0.515215	1.06968	0.20735	0.201393	0.203647	0.124045	0.122982	0.12377	yes	T0	no
0101-039_BL	0.802259	1.16733	0.130071	0.394708	0.246088	0.192699	0.0767582	0.361858	no	T0	yes
0101-040_BL	2.19019	1.22501	1.47148	0.880386	0.83508	0.29704	0.60268	0.283752	no	T0	no
0101-041_BL	0.348656	0.433417	0.249145	0.384403	0.189022	0.0627567	0.228535	0.123071	no	T0	yes
0101-042_BL	0.867198	1.91125	0.860423	0.981327	0.252487	0.186377	0.243292	0.357397	no	T0	no
0101-043_BL	1.02042	1.84753	1.80149	3.02682	0.471818	0.229648	0.357982	0.428555	no	T0	no
0101-044_BL	0.680213	1.09369	0.143661	0.264787	0.293803	0.272834	0.189234	0.518005	no	T0	no
0101-045_BL	0.828534	1.59386	1.24884	1.4673	0.247862	0.195146	0.237763	0.186223	no	T0	no
0101-046_BL	0.768301	1.91395	0.0748401	0.0748401	0.173454	0.203198	0.110779	0.472091	yes	T0	no
0101-047_BL	0.949171	1.86509	0.620863	0.628176	0.230715	0.146721	0.224146	0.997059	no	T0	yes
0101-049_BL	0.348174	0.434192	0.0448792	0.064986	0.222886	0.139967	0.0396859	0.0806586	no	T0	no
0101-050_BL	0.782635	0.86206	0.520636	0.642322	0.473245	0.243954	0.226011	0.579785	no	T0	no
0101-051_BL	0.594659	0.424417	2.31475	1.02896	0.321019	0.166492	0.88392	0.520355	no	T0	yes
0101-052_BL	0.887815	1.01014	0.617162	0.346777	0.533675	0.426378	0.259361	0.392629	no	T0	no
0101-053_BL	0.772664	1.05846	0.761716	0.78196	0.511173	0.35521	0.325205	0.453758	no	T0	no
0101-054_BL	0.716889	1.1127	0.522947	0.528167	0.484942	0.422123	0.342383	0.321464	yes	T0	no
0101-055_BL	0.548897	0.839499	0.22122	0.0806951	0.394202	0.319114	0.223375	0.128851	yes	T0	yes
0101-056_BL	0.92498	0.589796	0.35677	0.66331	0.49562	0.384794	0.247467	0.732885	no	T0	yes
0101-057_BL	0.186757	0.348928	0.0597194	0.0597194	0.147087	0.0647886	0.0679308	0.0780707	no	T0	no
0101-058_BL	0.467644	0.870527	0.153216	0.0972547	0.240152	0.136447	0.0806131	0.126476	no	T0	yes
0101-059_BL	0.876337	1.22131	0.483683	0.292272	0.424639	0.256196	0.333841	0.179246	no	T0	no
0101-060_BL	0.905542	1.01064	1.25902	1.35055	0.335757	0.198242	0.285698	0.39713	no	T0	yes
0101-061_BL	0.585425	0.924995	0.253208	0.339352	0.261664	0.13368	0.0964437	0.094686	no	T0	no
0101-062_BL	1.16502	1.11494	0.601078	1.10391	0.547366	0.398662	0.202146	0.284189	no	T0	yes
0101-063_BL	0.153963	0.757188	0.511557	0.932755	0.119626	0.108328	0.198939	0.118719	no	T0	no
0101-064_BL	0.775631	0.504785	0.454682	0.503118	0.418175	0.147744	0.292686	0.418675	no	T0	no
0101-065_BL	1.32803	1.02872	0.506051	0.412561	0.693027	0.202022	0.321893	0.40399	no	T0	no
0101-066_BL	1.14075	0.80892	0.701567	0.722298	0.565285	0.178997	0.259232	0.222233	no	T0	no
0101-067_BL	0.905158	1.0856	0.845782	1.06345	0.559036	0.246988	0.345109	0.258734	no	T0	yes
0101-068_BL	0.820106	1.04075	0.541041	0.49474	0.404807	0.285041	0.317329	0.273739	no	T0	yes
0101-069_BL	0.447131	0.776741	0.313992	0.237532	0.182977	0.131044	0.314484	0.434187	no	T0	yes
0101-070_BL	1.07566	1.15769	0.374805	0.507198	0.635679	0.393914	0.132223	0.190056	no	T0	no
0101-071_BL	0.81218	0.893088	0.340409	0.420082	0.343908	0.282102	0.230859	0.266133	no	T0	yes
0101-072_BL	0.999986	1.15776	0.242723	0.394319	0.369982	0.159554	0.201702	0.180055	no	T0	yes
0101-073_BL	1.29439	0.85053	0.412959	0.349813	0.615333	0.286043	0.131604	0.233479	no	T0	no
0101-074_BL	0.740316	1.1741	0.63026	0.524276	0.427098	0.144057	0.407385	0.213872	no	T0	yes
0101-075_BL	1.02312	1.09004	1.50491	1.24292	0.48779	0.195623	0.459911	0.440541	no	T0	no
0101-076_BL	0.654786	0.750214	0.457881	0.913849	0.283911	0.158674	0.130736	0.656813	no	T0	no
0101-077_BL	0.866212	0.906533	0.445141	0.395753	0.472573	0.157683	0.263511	0.257066	no	T0	no
0101-078_BL	0.680813	1.03174	0.212232	0.283052	0.226046	0.149755	0.125403	0.0776938	no	T0	no
0101-079_BL	1.53399	1.81833	0.543317	0.556355	0.424333	0.430111	0.176194	0.139729	yes	T0	no
0101-080_BL	0.260671	0.464455	0.274471	0.22583	0.114977	0.117723	0.205679	0.223306	no	T0	no
0101-081_BL	0.578725	0.369672	0.215569	0.0903133	0.362029	0.228423	0.212881	0.242851	no	T0	no
0101-082_BL	0.669964	0.981792	0.669152	0.654582	0.291389	0.174011	0.431106	0.673584	no	T0	no
0101-083_BL	0.851972	1.06064	0.539342	0.329178	0.435768	0.269815	0.421539	0.591314	no	T0	yes
0101-084_BL	0.724658	0.89084	0.588112	0.306909	0.346617	0.198883	0.437787	0.493744	no	T0	yes
0101-085_BL	0.608114	0.831247	0.800613	0.509088	0.232263	0.13784	0.543753	0.611924	no	T0	no
0101-086_BL	0.360254	0.600481	0.450273	0.439016	0.162832	0.0873877	0.369224	0.374864	no	T0	yes
0101-087_BL	1.06786	1.28625	0.981484	0.904082	0.465598	0.591254	0.973553	0.669708	no	T0	no
0101-088_BL	0.924987	1.45025	0.909488	0.426866	0.417123	0.219659	0.434754	0.641733	no	T0	yes
0101-089_BL	1.4396	1.08579	0.637912	0.525052	0.581873	0.278091	0.269195	0.178908	no	T0	yes
0101-090_BL	1.04671	1.34075	1.16705	1.60377	0.48981	0.299123	0.436198	0.424632	no	T0	yes
0101-091_BL	0.990231	1.01883	0.93655	1.26054	0.42337	0.160161	0.248062	0.183458	no	T0	no
0101-092_BL	0.929748	1.43183	0.16981	0.146027	0.249933	0.151145	0.0912513	0.0925349	no	T0	no
0101-093_BL	0.82167	1.21615	0.43168	0.352151	0.290993	0.0986396	0.247729	0.18664	no	T0	no
0101-094_BL	1.13582	1.58788	0.630481	0.889525	0.455931	0.0790991	0.25475	0.227819	no	T0	no
0101-095_BL	1.39453	0.721622	0.45139	0.465238	0.640606	0.213699	0.389958	0.492395	no	T0	no
0101-096_BL	1.16195	1.07793	0.689291	0.456399	0.705928	0.398284	0.328578	0.283877	no	T0	no
0101-097_BL	0.961784	1.35869	1.06323	1.32539	0.454965	0.612979	0.458369	0.301954	no	T0	no
0101-098_BL	0.969482	1.11106	0.453217	0.827159	0.606339	0.345169	0.212571	0.387423	no	T0	no
0101-099_BL	0.723073	0.772354	0.273382	0.898477	0.364452	0.439558	0.217102	1.19228	no	T0	yes
0101-100_BL	1.0233	1.09709	0.268898	0.831914	0.486675	0.373459	0.236756	0.419135	no	T0	no
0101-101_BL	0.615383	0.975439	0.118348	0.378096	0.301525	0.323509	0.118274	0.529017	no	T0	no
0101-102_BL	1.45193	1.33259	0.312952	0.555111	0.413334	0.505159	0.25871	0.312512	no	T0	no
0101-103_BL	0.329545	0.225035	0.619447	0.0967562	0.255334	0.105252	0.414916	0.149295	no	T0	no
0101-104_BL	1.11933	1.00941	1.42839	1.23046	0.745538	0.290451	0.562143	0.329665	no	T0	yes
0101-105_BL	0.758232	0.789473	0.425114	0.306004	0.46149	0.359619	0.373339	0.667747	no	T0	yes
0101-106_BL	0.722704	0.806919	0.385954	0.377516	0.319414	0.348733	0.180048	0.244283	no	T0	no
0101-107_BL	1.21233	0.95841	0.507896	0.533546	0.632424	0.411539	0.176124	0.506925	no	T0	no
0101-108_BL	0.72174	0.843382	0.138039	0.425044	0.271368	0.261568	0.224744	0.583261	no	T0	yes
0101-109_BL	0.727017	0.799278	0.884726	0.593159	0.327098	0.171218	0.409918	0.238034	no	T0	no
0101-110_BL	0.731795	0.672317	0.105674	0.0563036	0.316405	0.410916	0.154473	0.0508244	no	T0	yes
0101-111_BL	0.627827	0.860098	1.43998	0.930272	0.341024	0.285705	0.760863	0.510016	no	T0	yes
0101-112_BL	0.853562	1.24186	0.207082	0.15242	0.362828	0.589949	0.151796	0.204516	no	T0	no
0101-113_BL	0.765988	1.36003	1.45977	1.13788	0.284625	0.553247	0.644042	0.599286	no	T0	no
0101-114_BL	0.750851	0.928178	1.1556	1.33409	0.436399	0.315733	0.571161	0.722513	no	T0	no
0101-115_BL	0.402456	0.663686	0.276789	0.184073	0.227325	0.147332	0.198192	0.266093	no	T0	yes
0101-116_BL	0.697593	1.01131	1.15757	0.561101	0.313897	0.268818	0.690202	0.569042	no	T0	no
0101-117_BL	0.884132	0.979869	0.957768	0.900228	0.452349	0.316849	0.666621	0.807901	no	T0	no
0101-119_BL	1.06612	1.39829	0.309949	0.304669	0.760057	0.262965	0.306319	0.226962	no	T0	yes
0101-120_BL	1.28467	1.55778	0.583579	0.387502	0.137183	1.56276	0.336336	0.292744	no	T0	yes
0101-121_BL	0.531865	1.07299	0.394478	1.05902	0.215453	0.277171	0.198009	0.475981	no	T0	yes
0101-123_BL	0.846705	1.3102	0.58407	0.899722	0.508825	0.276833	0.276668	0.65236	yes	T0	no
0101-124_BL	0.70086	1.0365	0.511809	1.04418	0.340029	0.243869	0.170423	0.356475	no	T0	no
0101-125_BL	0.87166	0.915591	1.03127	1.52854	0.419354	0.204516	0.323844	0.348755	no	T0	no
0101-126_BL	1.09716	1.09589	0.341659	0.526264	0.590011	0.382904	0.20775	0.248759	no	T0	no
0101-127_BL	0.541166	0.648109	0.0659686	0.401926	0.235593	0.306666	0.0699953	0.0578696	no	T0	no
0101-128_BL	0.552559	0.844668	0.328444	0.861529	0.33895	0.4825	0.165285	1.06873	no	T0	yes
0101-129_BL	0.710921	1.01995	0.444336	0.701028	0.358259	0.352206	0.186798	0.226784	no	T0	no
0101-130_BL	0.932364	1.14243	0.217743	0.316615	0.527971	0.310612	0.194785	0.103522	no	T0	no
0202-002_BL	0.776887	1.0568	0.242361	0.509002	0.406449	0.339665	0.0914422	0.315988	yes	T0	no
0202-003_BL	0.548339	1.49957	0.140809	0.281617	0.250148	0.140645	0.0724498	0.477515	yes	T0	yes
0202-005_BL	0.606259	0.767059	0.547828	0.541112	0.424311	0.188332	0.243269	0.189851	yes	T0	no
0202-007_BL	1.06147	1.26171	0.278712	1.72858	0.62359	0.382658	1.41366	0.24338	yes	T0	no
0202-008_BL	0.520266	1.00602	0.672965	1.37677	0.236022	0.139078	0.255764	0.420161	yes	T0	no
0202-009_BL	0.841716	1.51033	0.250072	0.448063	0.1397	0.20234	0.0983728	0.152099	yes	T0	no
0202-010_BL	0.825536	1.15583	0.150087	0.215183	0.487609	0.187843	0.100889	0.184187	yes	T0	no
0202-011_BL	0.587325	0.708477	0.699079	1.14032	0.365271	0.19219	0.467066	0.20268	yes	T0	no
0202-012_BL	0.552562	0.730994	0.461065	0.494298	0.347797	0.150651	0.318454	0.259454	yes	T0	no
0202-013_BL	0.789175	1.00528	0.567571	0.615213	0.4626	0.170459	0.551367	0.468824	no	T0	yes
0202-014_BL	0.988921	1.82987	0.859181	0.541039	0.227717	1.27499	0.665925	0.468189	yes	T0	no
0202-015_BL	0.718436	1.0172	0.382905	0.342434	0.313314	0.47428	0.165019	0.373422	no	T0	no
0202-016_BL	0.967265	1.26828	0.607964	0.34228	0.375357	0.538421	0.270882	0.308098	no	T0	no
0202-017_BL	0.532675	0.86508	0.637494	0.191204	0.120185	0.611643	0.446399	0.376646	no	T0	no
0202-018_BL	0.71472	0.957584	0.796753	0.813954	0.351099	0.347268	0.28473	0.269765	no	T0	no
0202-019_BL	0.666596	1.02301	0.0936543	0.137821	0.356265	0.159923	0.0649708	0.0456895	no	T0	yes
0202-020_BL	0.602079	0.819181	0.654574	0.820561	0.41234	0.152278	0.343655	0.264427	no	T0	yes
0202-021_BL	0.626232	0.983318	1.05118	1.65958	0.335239	0.160224	0.339288	0.246533	no	T0	no
0202-022_BL	1.33357	1.68493	1.0003	0.676312	0.586103	0.530456	0.429643	0.237441	no	T0	no
0202-023_BL	1.00373	0.99426	0.651255	0.729838	0.370657	0.425232	0.417192	0.721805	no	T0	no
0202-024_BL	0.42512	0.749056	0.293114	0.145938	0.159716	0.129136	0.144777	0.266469	no	T0	yes
0202-025_BL	0.464242	0.934866	0.0399891	0.266362	0.192346	0.237668	0.113152	0.569607	no	T0	no
0202-026_BL	0.792921	0.978012	0.406678	0.222201	0.216181	0.289721	0.114616	0.37789	no	T0	no
0202-027_BL	0.857994	0.829032	0.451787	0.685456	0.348364	0.289634	0.216722	0.190252	no	T0	no
0202-028_BL	0.905271	1.0806	0.321358	0.315582	0.47813	0.414349	0.0770951	0.32307	no	T0	yes
0202-029_BL	0.668069	0.852614	0.564537	0.538997	0.285315	0.192987	0.147101	0.223769	no	T0	no
0202-030_BL	0.791955	1.10533	0.468382	0.792521	0.421669	0.391202	0.110039	0.457563	no	T0	no
0202-032_BL	0.514114	1.04833	0.266665	0.398215	0.250896	0.16629	0.0651252	0.0713895	yes	T0	no
0202-033_BL	0.346444	0.398124	0.40485	0.269326	0.106583	0.244786	0.147368	0.877558	no	T0	yes
0202-034_BL	0.694614	0.730512	0.696297	1.11184	0.210441	0.46287	0.256001	0.182689	no	T0	no
0202-035_BL	0.861776	0.755641	1.1257	1.39996	0.308556	0.0859093	0.426881	0.210904	no	T0	no
0202-036_BL	0.484945	1.02508	0.289078	0.280784	0.152027	0.101871	0.109696	0.311231	no	T0	no
0202-037_BL	0.759272	1.12254	0.603126	0.351337	0.174913	0.123664	0.223711	0.223407	no	T0	no
0202-038_BL	0.309211	0.657423	0.964995	0.851395	0.0178461	0.181543	0.380697	0.798784	no	T0	no
0202-039_BL	0.880414	0.905582	0.404122	0.548349	0.34541	0.28339	0.102187	0.3419	no	T0	yes
0202-040_BL	0.841036	1.27763	0.229996	0.373912	0.287358	0.193755	0.0829857	0.238967	no	T0	yes
0202-041_BL	0.792484	1.24863	0.408544	0.342856	0.246586	0.667343	0.229437	0.124938	no	T0	no
0202-042_BL	0.621	0.684576	0.196695	0.346689	0.26817	0.284915	0.0926154	0.307773	no	T0	no
0202-043_BL	0.451316	0.877939	0.563038	0.311454	0.0663462	0.499248	0.445551	0.411831	no	T0	no
0202-044_BL	0.987238	0.975424	0.715984	0.492503	0.634047	0.278257	0.305966	0.301411	no	T0	no
0202-045_BL	0.58094	0.880484	0.458148	0.763526	0.276341	0.199018	0.140183	0.689915	no	T0	no
0202-046_BL	1.0575	1.75277	1.5997	1.46937	0.541851	0.530755	0.889613	0.621924	no	T0	no
0202-047_BL	0.222474	0.286612	0.475461	0.703289	0.0962986	0.179472	0.160138	0.75932	no	T0	yes
0202-048_BL	0.728357	0.583754	0.824987	0.970433	0.251187	0.286169	0.384858	0.722392	no	T0	no
0202-049_BL	0.297354	0.3126	0.0469114	0.0352938	0.141067	0.0552167	0.0558084	0.129852	no	T0	yes
0202-050_BL	0.709689	0.956495	1.20195	1.43237	0.304176	0.189233	0.424949	0.379269	no	T0	no
0202-052_BL	0.500322	1.07698	0.298071	0.580104	0.177636	0.0761762	0.138234	0.47136	no	T0	yes
0202-053_BL	0.590118	0.808107	0.648269	1.15557	0.218787	0.123402	0.176629	0.190587	no	T0	no
0202-054_BL	0.289202	0.521261	0.104999	0.163454	0.0888907	0.0910721	0.0591853	0.152189	yes	T0	no
0202-055_BL	0.955823	1.0807	0.84161	0.654322	0.508618	0.439648	0.229464	0.576969	no	T0	no
0202-056_BL	0.748427	0.847515	0.796319	0.332255	0.339163	0.354804	0.242839	0.666173	yes	T0	no
0202-057_BL	0.3758	0.513429	0.654634	0.703307	0.164988	0.174253	0.226185	0.395915	yes	T0	no
0202-058_BL	0.523564	0.75662	0.625585	0.378183	0.269291	0.148496	0.143068	0.637232	no	T0	no
0202-059_BL	0.361589	0.766915	0.359248	1.00325	0.166796	0.149326	0.070108	0.763479	no	T0	no
0303-001_BL	0.433117	0.818164	0.337959	0.258035	0.228231	0.138231	0.116351	0.500965	yes	T0	no
0303-002_BL	0.699134	1.19557	0.652043	0.665538	0.292298	0.391891	0.284679	0.465961	yes	T0	no
0303-003_BL	0.799484	1.0472	0.855309	0.862376	0.430804	0.294865	0.388677	0.751626	yes	T0	no
0303-005_BL	0.0182584	0.0181075	0.36916	0.16511	0.0261239	0.035624	0.373573	0.215776	yes	T0	yes
0303-006_BL	0.674085	0.905328	0.446614	0.117966	0.251576	0.152823	0.292302	0.191531	yes	T0	no
0303-007_BL	0.555087	0.899672	0.374109	0.735881	0.238023	0.126269	0.190798	0.197959	yes	T0	no
0303-008_BL	0.439883	0.719159	0.51486	0.772673	0.172601	0.108985	0.0909123	0.768828	yes	T0	no
0303-009_BL	0.541097	0.972658	0.728586	1.06408	0.101718	0.432927	0.140387	0.504651	yes	T0	no
0303-010_BL	0.600455	1.03242	0.710864	1.00548	0.203575	0.295264	0.357476	0.378046	yes	T0	no
0303-011_BL	1.12841	1.71009	1.44823	1.9126	0.547998	0.880166	0.238062	1.39156	yes	T0	no
0303-012_BL	0.129647	0.16656	0.286213	0.391814	0.0716983	0.0808909	0.297946	0.308528	yes	T0	no
0303-013_BL	0.914824	1.24196	0.88035	1.50641	0.229464	0.907605	0.171388	1.30871	yes	T0	no
0303-014_BL	0.694479	0.933019	0.366551	0.358557	0.316767	0.319987	0.195331	0.250112	yes	T0	no
0303-015_BL	0.794793	1.34859	0.357014	0.360628	0.327688	0.30119	0.146638	0.489999	yes	T0	yes
0303-016_BL	0.733407	1.25434	0.74443	1.26714	0.215063	0.48426	0.216705	1.09814	yes	T0	no
0303-017_BL	0.615872	1.13388	0.406628	0.532857	0.258863	0.210325	0.099226	0.651305	yes	T0	no
0303-018_BL	0.513511	0.75557	0.505084	0.611288	0.197483	0.145281	0.3335	0.593332	yes	T0	no
0303-019_BL	1.0687	1.96554	0.562036	0.294428	0.31127	0.389613	0.260158	0.582201	yes	T0	no
0303-021_BL	1.04775	1.53705	0.82235	1.40682	0.454842	0.506498	0.235839	0.719091	yes	T0	no
0303-022_BL	0.536412	1.07481	0.634331	0.93722	0.229334	0.262168	0.101053	0.523379	yes	T0	no
0303-023_BL	0.825008	1.27795	0.371107	0.719242	0.316608	0.310635	0.155192	0.380307	yes	T0	no
0303-024_BL	0.841566	1.35229	0.185148	0.214893	0.28133	0.221385	0.128018	0.309651	yes	T0	no
0303-025_BL	0.84103	1.03389	0.541958	0.524695	0.335806	0.16762	0.261872	0.74632	yes	T0	no
0303-026_BL	1.00344	1.24521	0.210308	0.245853	0.437262	0.120388	0.0863701	0.218496	yes	T0	no
0303-027_BL	1.14792	2.40987	0.424847	0.493622	0.288225	0.376441	0.172792	0.676088	yes	T0	no
0303-028_BL	0.222972	0.509641	0.545312	0.546219	0.131897	0.145426	0.364751	0.513941	yes	T0	no
0303-029_BL	0.86921	1.35642	0.486498	0.337522	0.403572	0.270099	0.278543	0.176226	yes	T0	no
0303-030_BL	0.732603	0.762552	0.321792	0.306924	0.323451	0.165697	0.137097	0.101165	yes	T0	no
0303-031_BL	0.56939	0.798272	0.0515344	0.164162	0.211651	0.141478	0.038106	0.237332	yes	T0	no
0303-032_BL	0.759867	0.798001	0.482819	0.834405	0.317436	0.193688	0.270188	0.852676	yes	T0	no
0303-033_BL	0.854318	1.28682	0.837902	0.765055	0.320496	0.21842	0.237197	0.130071	yes	T0	no
0303-034_BL	0.593587	0.722498	0.398828	0.503767	0.259261	0.15207	0.049178	0.0556794	yes	T0	yes
0303-035_BL	0.895718	0.814242	0.778111	1.39693	0.305303	0.285587	0.272506	0.224818	no	T0	yes
0303-036_BL	0.762532	1.95113	0.807423	1.01435	0.193681	0.281224	0.570771	0.725417	no	T0	yes
0303-037_BL	1.07829	1.50834	0.945642	1.51504	0.409176	0.582487	0.196191	0.662318	no	T0	yes
0303-038_BL	1.14999	1.72655	1.09808	1.43542	0.546467	0.883015	0.35402	0.716166	no	T0	no
0303-039_BL	0.954987	1.01605	1.18664	1.1377	0.450287	0.292429	0.409328	0.461737	no	T0	yes
0303-040_BL	1.03549	1.37794	0.84772	1.51564	0.468533	0.385277	0.185915	0.428705	no	T0	yes
0303-041_BL	1.07349	1.03939	0.957623	1.40454	0.544837	0.232021	0.207317	0.206506	no	T0	yes
0303-042_BL	0.609848	1.11973	0.442713	1.01087	0.297386	0.184216	0.113903	0.0848983	no	T0	no
0303-043_BL	0.230344	0.474826	0.660123	0.434305	0.138573	0.144307	0.469534	0.868358	no	T0	no
0303-044_BL	0.746829	0.991486	0.478384	0.363251	0.378549	0.206322	0.266612	0.224259	no	T0	yes
0303-045_BL	0.755907	1.25978	0.331554	0.67052	0.237027	0.235366	0.054208	0.701413	yes	T0	no
0303-046_BL	0.859744	1.04022	0.384615	0.674026	0.438528	0.370904	0.112666	0.593323	no	T0	yes
0303-047_BL	0.979094	1.47815	1.45762	1.45938	0.402828	0.69137	0.590086	0.447112	no	T0	no
0303-048_BL	0.990698	0.986523	1.44218	1.50663	0.465529	0.280508	0.405404	0.483773	no	T0	no
0303-049_BL	0.472628	0.740071	0.528404	0.785154	0.178635	0.20092	0.140402	0.87344	no	T0	no
0303-050_BL	0.548296	0.502808	0.512195	0.1068	0.198031	0.1671	0.397942	0.327594	no	T0	yes
0303-051_BL	0.431237	1.08689	0.442888	1.50324	0.0926959	0.11172	0.166789	0.0845284	no	T0	yes
0303-052_BL	0.655617	1.15422	0.626318	0.834641	0.183116	0.351382	0.112788	0.855327	no	T0	no
0303-053_BL	1.00723	1.33698	1.05436	1.30781	0.472098	0.198857	0.373203	0.262881	no	T0	no
0303-054_BL	1.10474	1.76	0.737242	1.9838	0.375551	0.768516	0.193223	0.427404	no	T0	no
0303-055_BL	0.701877	1.10379	0.25688	0.834315	0.323012	0.251926	0.27044	0.358012	no	T0	no
0303-056_BL	0.893839	0.995082	0.551629	1.19941	0.435375	0.396656	0.196384	0.902137	no	T0	no
0303-057_BL	0.896117	0.843688	0.492902	0.500505	0.501239	0.26984	0.244331	0.336083	no	T0	no
0303-058_BL	0.724766	1.33753	0.142887	0.350932	0.340532	0.174299	0.304785	0.448362	no	T0	yes
0303-059_BL	0.597137	0.870232	0.216256	0.486681	0.233839	0.155172	0.107607	1.0173	no	T0	yes
0303-060_BL	0.462971	0.767392	0.269102	0.438605	0.186584	0.176583	0.194918	0.441062	no	T0	yes
0303-061_BL	0.714964	1.18831	0.0535293	0.108344	0.329137	0.21993	0.0370489	0.0959903	no	T0	yes
0303-062_BL	0.726079	0.961123	0.40448	0.906329	0.268672	0.229415	0.129679	0.514273	no	T0	no
0303-063_BL	1.05599	1.86249	1.21982	2.24014	0.408203	1.05928	0.242244	1.50108	no	T0	no
0303-064_BL	1.1068	1.0586	0.360923	0.953649	0.493781	0.268428	0.210703	0.690979	no	T0	no
0303-065_BL	0.80702	1.49889	0.465276	0.413372	0.244136	0.21356	0.31136	0.248808	no	T0	yes
0303-066_BL	0.706393	1.24888	0.366465	0.265378	0.284628	0.163331	0.326828	0.69136	no	T0	no
0303-067_BL	0.687848	1.37963	0.764449	0.406791	0.258457	0.290507	0.238184	0.256535	no	T0	no
0303-068_BL	0.802501	1.34411	0.297586	0.985485	0.565525	0.295325	0.180777	0.807129	yes	T0	no
0303-069_BL	0.308877	0.696957	0.403624	0.409808	0.0856801	0.114287	0.114797	0.285749	no	T0	no
0303-070_BL	0.490633	0.340883	0.234914	0.194723	0.169087	0.146572	0.245025	0.304347	no	T0	no
0303-071_BL	1.05247	1.18051	0.342562	0.543414	0.381178	0.27628	0.138579	0.337942	no	T0	no
0303-072_BL	1.18429	1.24484	0.943075	1.27778	0.557836	0.30691	0.258083	0.241616	yes	T0	no
0303-073_BL	1.18749	2.1329	0.344855	0.455764	0.328938	0.375718	0.128623	0.114574	yes	T0	no
0303-074_BL	1.59673	1.8183	1.7185	1.38025	0.856611	1.07581	0.709452	0.688663	no	T0	no
0303-075_BL	0.578569	0.520515	1.65455	1.50077	0.273077	0.167188	0.615041	0.34118	no	T0	no
0303-076_BL	1.15261	1.83547	0.992529	1.29893	0.282075	1.16789	0.436154	0.469506	no	T0	no
0303-077_BL	0.762267	0.851914	0.311137	0.317949	0.306548	0.544686	0.179794	0.356536	no	T0	no
0303-078_BL	0.883883	1.43346	0.201808	0.366842	0.457403	0.614086	0.0831298	0.349595	no	T0	no
0303-079_BL	0.524636	0.872206	0.435203	0.975146	0.216329	0.285298	0.217072	0.278406	no	T0	no
0303-080_BL	0.424715	0.652569	0.214854	0.283493	0.179609	0.229913	0.144123	0.469288	no	T0	no
0303-081_BL	0.531591	0.654332	0.939569	0.861685	0.205821	0.253985	0.196501	0.67769	no	T0	no
0303-082_BL	0.539081	0.828015	0.552862	0.502513	0.192843	0.233619	0.281921	0.29868	no	T0	no
0303-083_BL	0.558014	1.06366	0.276692	1.25043	0.306383	0.732311	0.185182	0.30103	no	T0	no
0303-084_BL	0.725429	1.37546	0.0816633	0.284061	0.308297	0.23221	0.0605166	0.179722	no	T0	no
0303-085_BL	0.846254	1.27343	1.54552	2.14896	0.31446	0.508877	0.454766	0.905024	no	T0	no
0303-086_BL	0.510536	0.662077	0.910382	0.714121	0.228471	0.16356	0.420548	0.340829	no	T0	no
0303-087_BL	0.788697	1.06794	0.84274	1.61626	0.311122	0.336325	0.0802726	1.37583	no	T0	no
0303-088_BL	0.843383	1.48483	0.289802	0.89123	0.29015	0.495961	0.167834	0.77555	no	T0	no

[truncated: 11 more sheets: Fig. 3b, Fig. 6a, Supplementary Fig. 1, Supplementary Fig. 2a, Supplementary Fig. 2b, Supplementary Fig. 2c, Supplementary Fig. 2d, Supplementary Fig. 2e, Supplementary Fig. 3, Supplementary Fig. 4a, Supplementary Fig. 5]
